# Supplementary material for: Highly-stable, injectable, conductive hydrogel for chronic neuromodulation
Source: Nat Commun. 2024 Sep 12;15:7993. doi: 10.1038/s41467-024-52418-y (PMC11393409; doi:10.1038/s41467-024-52418-y)
Supplement: Supplementary file 4 — Source Data [file 41467_2024_52418_MOESM4_ESM.xlsx]

## Sheet: Fig. 2b
	ICAA-1	ICAA-2	ICAA
Gelation time (s)	256.9	106.7	53.11
	218.6	87.03	50.81
	280.8	102.5	23.28
		p
	ICAA-2 vs ICAA-1	0.000293862
	ICAA vs ICAA-1	4.94256e-05
	ICAA vs ICAA-2	0.04092

## Sheet: Fig. 2c
ICAA-1		ICAA-2		ICAA
Tensile strain (%)	Tensile stress (kPa)	Tensile strain (%)	Tensile stress (kPa)	Tensile strain (%)	Tensile stress (kPa)
0	0.22838	0	-0.119	0	-0.19649
0.18873	0.22706	0.19981	-0.09482	0.19432	-0.1369
0.37746	0.22582	0.39862	-0.07066	0.38913	-0.07711
0.56479	0.22468	0.59894	-0.04623	0.58395	-0.01728
0.75258	0.22362	0.79775	-0.02188	0.77877	0.0426
0.93943	0.22266	0.99706	0.00262	0.97358	0.10252
1.1277	0.22178	1.19637	0.02721	1.1679	0.16232
1.31549	0.22101	1.39568	0.0519	1.36371	0.22263
1.50328	0.22033	1.5955	0.07674	1.56053	0.28328
1.69201	0.21974	1.79381	0.10148	1.75884	0.34443
1.88028	0.21926	1.99362	0.1265	1.95716	0.40561
2.06901	0.21888	2.19293	0.15154	2.15497	0.46667
2.2568	0.21861	2.39225	0.17666	2.35378	0.52806
2.44459	0.21843	2.59306	0.20205	2.55209	0.58933
2.63286	0.21835	2.79187	0.22726	2.75091	0.65077
2.82018	0.21836	2.99168	0.25267	2.94972	0.71223
3.00891	0.21848	3.19199	0.27821	3.14903	0.77387
3.19624	0.21868	3.3918	0.30376	3.34834	0.83552
3.3845	0.21897	3.59211	0.32943	3.54766	0.89717
3.57229	0.21935	3.79143	0.35504	3.74697	0.95884
3.75961	0.21981	3.99024	0.38063	3.94628	1.02051
3.94882	0.22036	4.19155	0.40659	4.14559	1.08218
4.13708	0.22098	4.39136	0.43241	4.3454	1.144
4.32534	0.22166	4.59167	0.45834	4.54472	1.20566
4.51407	0.22241	4.79098	0.48418	4.74403	1.26732
4.7014	0.22321	4.9898	0.50999	4.94284	1.32882
4.88825	0.22406	5.19061	0.5361	5.14215	1.39046
5.07698	0.22497	5.38942	0.56197	5.34246	1.45239
5.26571	0.2259	5.59023	0.58814	5.54228	1.51415
5.45351	0.22685	5.78954	0.61413	5.74209	1.5759
5.64036	0.2278	5.98836	0.64007	5.9414	1.63747
5.82815	0.22875	6.18867	0.66623	6.14121	1.69918
6.01689	0.2297	6.38798	0.69227	6.34052	1.76071
6.20421	0.23061	6.58879	0.71852	6.54084	1.82254
6.39341	0.2315	6.7876	0.74451	6.74065	1.88419
6.58026	0.23238	6.98691	0.77057	6.93996	1.94566
6.76806	0.23331	7.18723	0.79676	7.14127	2.00774
6.95538	0.2344	7.38704	0.82289	7.34058	2.06917
7.14364	0.23584	7.58685	0.84901	7.53989	2.13059
7.33284	0.24118	7.78666	0.87512	7.73871	2.19185
7.5197	0.24697	7.98597	0.90115	7.93852	2.2534
7.70843	0.25331	8.18728	0.92744	8.13833	2.31494
7.89669	0.26016	8.38759	0.95357	8.33814	2.37648
8.08496	0.26757	8.58741	0.97963	8.53795	2.43803
8.27416	0.27558	8.78672	1.0056	8.73826	2.49976
8.46101	0.28416	8.98703	1.03169	8.93808	2.56138
8.64927	0.2934	9.18784	1.05783	9.13839	2.62322
8.8366	0.30324	9.38765	1.08383	9.3397	2.68548
9.02439	0.31369	9.58846	1.10995	9.53901	2.74729
9.21265	0.32471	9.78877	1.13603	9.73932	2.80966
9.39951	0.33614	9.98809	1.16201	9.94013	2.87253
9.5873	0.3481	10.1889	1.18827	10.1399	2.93555
9.77556	0.36056	10.3892	1.21461	10.3402	2.9993
9.96382	0.37348	10.5895	1.24117	10.5391	3.06323
10.1526	0.38686	10.7893	1.268	10.7379	3.12821
10.3399	0.4006	10.9886	1.29526	10.9382	3.19406
10.5267	0.41472	11.1895	1.32341	11.1385	3.26001
10.715	0.4294	11.3898	1.35235	11.3388	3.32609
10.9023	0.44445	11.5891	1.38355	11.5391	3.39237
11.091	0.46008	11.7899	1.41548	11.7379	3.45841
11.2779	0.47596	11.9897	1.44772	11.9388	3.52527
11.4652	0.49233	12.1895	1.48066	12.1391	3.59199
11.654	0.50929	12.3893	1.51407	12.3394	3.65878
11.8422	0.52665	12.5901	1.54765	12.5397	3.72561
12.031	0.54451	12.7904	1.58128	12.7395	3.79232
12.2188	0.56269	12.9908	1.61519	12.9393	3.85898
12.407	0.5813	13.1911	1.64946	13.1396	3.92567
12.5957	0.60035	13.3909	1.68383	13.3404	3.99246
12.784	0.61972	13.5912	1.7183	13.5412	4.05919
12.9713	0.63932	13.791	1.75278	13.7401	4.12524
13.1582	0.65914	13.9898	1.78721	13.9409	4.19183
13.3469	0.67946	14.1896	1.82193	14.1362	4.25639
13.5352	0.7	14.3894	1.85668	14.1891	4.2738
13.723	0.72073	14.5902	1.89164	14.1926	4.27495
13.9108	0.74174	14.7901	1.92646	14.2161	4.28273
14.0995	0.76308	14.9889	1.96113	14.2516	4.2945
14.2868	0.78443	15.1897	1.99613	14.299	4.31014
14.4746	0.80596	15.389	2.03083	14.357	4.32916
14.6629	0.82761	15.5898	2.06581	14.4239	4.35132
14.8511	0.8493	15.7896	2.1006	14.4993	4.37608
15.0389	0.87092	15.9894	2.13533	14.5793	4.40241
15.2267	0.89246	16.1902	2.1701	14.6682	4.43158
15.415	0.91393	16.3895	2.20452	14.7601	4.46183
15.6028	0.9352	16.5904	2.2392	14.858	4.49387
15.7915	0.95638	16.7892	2.27348	14.9594	4.52718
15.9788	0.97718	16.9885	2.30776	15.0643	4.56153
16.1671	0.99787	17.1883	2.34199	15.1737	4.59733
16.3549	1.01829	17.3886	2.37627	15.2851	4.63377
16.5432	1.03856	17.5889	2.41058	15.399	4.67098
16.7324	1.05877	17.7887	2.44482	15.5164	4.70931
16.9192	1.07855	17.9886	2.47907	15.6348	4.74788
17.107	1.09833	18.1409	2.50514	15.7537	4.78656
17.2953	1.11806	18.1499	2.50669	15.8765	4.82659
17.4826	1.13756	18.1574	2.50798	15.9994	4.86649
17.6709	1.15709	18.1879	2.51316	16.1238	4.90676
17.8586	1.17648	18.2293	2.52019	16.2477	4.94686
18.0474	1.19591	18.2813	2.52915	16.3756	4.98835
18.2347	1.21505	18.3427	2.53971	16.5044	5.02996
18.423	1.23419	18.4126	2.55161	16.6318	5.07092
18.6107	1.25314	18.4921	2.56533	16.7602	5.11214
18.7976	1.27183	18.575	2.57942	16.8891	5.15377
18.9859	1.29058	18.6654	2.59503	17.0165	5.19478
19.1732	1.30908	18.7608	2.61129	17.1453	5.23594
19.3619	1.3276	18.8587	2.6281	17.2752	5.27735
19.5502	1.34597	18.9636	2.64611	17.4061	5.31929
19.738	1.36422	19.07	2.66423	17.537	5.36138
19.9262	1.38243	19.1794	2.6831	17.6699	5.40372
20.115	1.40058	19.2928	2.70252	17.8017	5.44555
20.3028	1.41853	19.4067	2.72191	17.9346	5.48765
20.492	1.43653	19.5261	2.74245	18.0675	5.53015
20.6788	1.4542	19.6435	2.76263	18.1999	5.5726
20.8671	1.47193	19.7644	2.7832	18.3337	5.61504
21.0544	1.48945	19.8878	2.8042	18.4661	5.65687
21.2422	1.50688	20.0106	2.82538	18.5985	5.69871
21.4309	1.52421	20.135	2.84657	18.7319	5.74137
21.6192	1.54128	20.2594	2.8676	18.8647	5.78395
21.8065	1.55802	20.3883	2.88939	18.9971	5.82582
21.9948	1.57456	20.5172	2.91137	19.1295	5.86767
22.1816	1.59071	20.644	2.93282	19.2628	5.90987
22.3708	1.60677	20.7729	2.95437	19.3957	5.95243
22.5577	1.62236	20.9008	2.97569	19.5281	5.99486
22.7445	1.63767	21.0292	2.99725	19.6615	6.03713
22.9323	1.65279	21.1576	3.01876	19.7938	6.0791
23.1206	1.66771	21.2899	3.04064	19.9272	6.12144
23.3093	1.68167	21.4208	3.0622	20.0596	6.16394
23.4962	1.69533	21.5537	3.08407	20.1925	6.20657
23.684	1.70958	21.6856	3.10592	20.3258	6.24897
23.8722	1.72407	21.8169	3.12754	20.4587	6.29122
24.0605	1.73919	21.9503	3.14926	20.5911	6.33338
24.2497	1.7546	22.0827	3.17075	20.7245	6.37619
24.4366	1.77021	22.2151	3.19228	20.8573	6.41875
24.6239	1.78622	22.3484	3.21406	20.9897	6.46087
24.8121	1.80277	22.4818	3.23568	21.1231	6.50333
25.0004	1.81916	22.6137	3.25686	21.256	6.54568
25.1896	1.83595	22.7476	3.27832	21.3883	6.58799
25.3765	1.85292	22.8794	3.29951	21.5217	6.6305
25.5647	1.86999	23.0113	3.32075	21.6546	6.67276
25.753	1.88676	23.1452	3.34215	21.787	6.71487
25.9413	1.90425	23.2776	3.36318	21.9208	6.75742
26.1304	1.92217	23.4104	3.38426	22.0537	6.7995
26.3173	1.93982	23.5438	3.40546	22.1871	6.84165
26.5056	1.95726	23.6762	3.42652	22.3215	6.88425
26.6934	1.97486	23.8086	3.44745	22.4538	6.92623
26.8812	1.99253	23.9429	3.46864	22.5857	6.9688
27.0708	2.01024	24.0748	3.48941	22.7201	7.01195
27.2581	2.02768	24.2077	3.51036	22.854	7.0549
27.4459	2.04523	24.3411	3.53136	22.9868	7.09736
27.6337	2.06283	24.4744	3.55232	23.1202	7.14013
27.821	2.08036	24.6058	3.57297	23.2531	7.18264
28.0102	2.09795	24.7402	3.59409	23.3865	7.225
28.1971	2.11526	24.8726	3.61488	23.5198	7.26734
28.3844	2.13249	25.0049	3.63568	23.6527	7.30971
28.5732	2.14957	25.1383	3.65666	23.7861	7.35224
28.7605	2.1663	25.2712	3.67761	23.9195	7.39474
28.9497	2.18291	25.4036	3.6985	24.0523	7.43707
29.1361	2.19929	25.5369	3.71956	24.1852	7.47938
29.3239	2.21564	25.6698	3.74058	24.3191	7.52195
29.5121	2.23148	25.8022	3.76157	24.4524	7.56424
29.7004	2.24709	25.9356	3.78277	24.5848	7.60623
29.8896	2.26281	26.0684	3.80392	24.7187	7.64868
30.0765	2.27905	26.2018	3.82518	24.8521	7.69099
30.2652	2.29568	26.3352	3.84649	24.9844	7.733
30.4497	2.31175	26.4686	3.86783	25.1183	7.77552
30.4985	2.3157	26.6014	3.8891	25.2517	7.81793
30.4999	2.31582	26.7348	3.91048	25.3846	7.86026
30.5224	2.31799	26.8677	3.93184	25.5175	7.90263
30.5558	2.32158	27.0001	3.95317	25.6503	7.94507
30.6004	2.32572	27.1334	3.97467	25.7832	7.9876
30.6548	2.33038	27.2658	3.99608	25.9181	8.03082
30.7178	2.33701	27.3992	4.01771	26.0505	8.07334
30.7887	2.3436	27.5336	4.03952	26.1843	8.11642
30.8638	2.35128	27.6654	4.0609	26.3182	8.15958
30.9473	2.35959	27.7988	4.08257	26.4516	8.20267
31.0342	2.36886	27.9322	4.10435	26.5839	8.24552
31.1262	2.37833	28.0661	4.12628	26.7168	8.28864
31.222	2.38885	28.1994	4.14816	26.8507	8.33215
31.321	2.39969	28.3338	4.17026	26.9836	8.37544
31.4239	2.41118	28.4672	4.19224	27.1179	8.41932
31.5281	2.42286	28.6	4.21413	27.2508	8.46282
31.6351	2.43508	28.7339	4.23621	27.3832	8.50623
31.7464	2.44788	28.8673	4.25827	27.5176	8.55038
31.8567	2.4603	28.9997	4.28023	27.6499	8.59396
31.9689	2.47305	29.134	4.30256	27.7833	8.63793
32.0849	2.48663	29.2669	4.3247	27.9182	8.68247
32.1999	2.49957	29.3998	4.34689	28.0501	8.72608
32.3173	2.51256	29.5337	4.36928	28.1829	8.77008
32.4333	2.52555	29.6665	4.39157	28.3173	8.81462
32.5544	2.53925	29.7989	4.41381	28.4502	8.85872
32.6755	2.5525	29.9323	4.43625	28.5836	8.90305
32.7948	2.56536	30.0652	4.45866	28.7169	8.94742
32.9159	2.57842	30.1985	4.48118	28.8508	8.992
33.0365	2.59165	30.3329	4.50389	28.9832	9.03611
33.1562	2.60461	30.4658	4.52638	29.1181	9.08108
33.2774	2.61759	30.5982	4.54881	29.2504	9.12521
33.3999	2.6308	30.733	4.57168	29.3838	9.16969
33.5239	2.64424	30.8649	4.59408	29.5182	9.2145
33.6492	2.65779	30.9983	4.61674	29.6505	9.25861
33.7717	2.67105	31.1332	4.63967	29.7834	9.30285
33.8966	2.68465	31.2665	4.66237	29.9173	9.34737
34.0215	2.69831	31.3999	4.6851	30.0507	9.39166
34.145	2.71151	31.5333	4.70785	30.1846	9.43604
34.2699	2.72468	31.6661	4.73056	30.3184	9.48032
34.3952	2.73842	31.7985	4.75321	30.4508	9.52399
34.5201	2.75232	31.9324	4.77616	30.5832	9.56757
34.644	2.76625	32.0663	4.79915	30.7175	9.61167
34.7699	2.77992	32.1992	4.82201	30.8504	9.65518
34.8947	2.79498	32.3325	4.84501	30.9838	9.69873
35.0187	2.81011	32.4664	4.86813	31.1177	9.74233
35.1445	2.82485	32.5988	4.89105	31.251	9.78562
35.2689	2.83954	32.7326	4.91427	31.3834	9.82846
35.3938	2.85381	32.8655	4.93737	31.5178	9.87184
35.5196	2.86834	32.9984	4.96052	31.6507	9.9146
35.6431	2.88263	33.1328	4.98397	31.783	9.95708
35.7685	2.8971	33.2662	5.00731	31.9174	10.0001
35.8938	2.91146	33.399	5.03062	32.0508	10.0427
36.0182	2.92566	33.5324	5.05408	32.1847	10.0853
36.1431	2.93989	33.6653	5.07753	32.318	10.1277
36.2685	2.95416	33.7981	5.10104	32.4509	10.1699
36.3929	2.96834	33.9325	5.12489	32.5843	10.2122
36.5177	2.98259	34.0654	5.14856	32.7172	10.2542
36.6431	2.99694	34.1988	5.1724	32.8505	10.2964
36.768	3.01132	34.3321	5.19634	32.9839	10.3384
36.8919	3.02569	34.4665	5.22055	33.1173	10.3805
37.0177	3.0404	34.5989	5.2445	33.2512	10.4227
37.1422	3.05504	34.7328	5.26881	33.3845	10.4646
37.267	3.06984	34.8656	5.29305	33.5184	10.5067
37.3929	3.08481	34.9985	5.31738	33.6518	10.5486
37.5168	3.09964	35.1324	5.34198	33.7837	10.5901
37.6417	3.11465	35.2653	5.3665	33.917	10.6319
37.767	3.12981	35.3996	5.39136	34.0504	10.6738
37.8919	3.145	35.5335	5.41621	34.1848	10.7159
38.0163	3.16021	35.6659	5.44085	34.3182	10.7577
38.1422	3.17565	35.7978	5.46546	34.451	10.7993
38.2661	3.19089	35.9336	5.49086	34.5849	10.8412
38.391	3.20627	36.0665	5.51576	34.7178	10.8827
38.5163	3.22172	36.1994	5.5407	34.8511	10.9245
38.6412	3.23708	36.3333	5.56588	34.9845	10.9662
38.7656	3.25234	36.4671	5.59109	35.1179	11.0078
38.891	3.26758	36.5995	5.61605	35.2508	11.0494
39.0159	3.28259	36.7329	5.64123	35.3832	11.0908
39.1403	3.29732	36.8657	5.66633	35.5175	11.1328
39.2666	3.31202	36.9986	5.69145	35.6499	11.1741
39.391	3.32626	37.133	5.71687	35.7833	11.2158
39.5163	3.34033	37.2669	5.74221	35.9177	11.2578
39.6422	3.3543	37.3997	5.76736	36.0515	11.2996
39.767	3.36787	37.5341	5.7928	36.1849	11.3412
39.8924	3.38131	37.6665	5.81786	36.3188	11.3829
40.0177	3.3945	37.7999	5.84311	36.4511	11.4242
40.1422	3.40753	37.9342	5.86855	36.584	11.4656
40.268	3.42058	38.0686	5.89399	36.7174	11.5072
40.3943	3.43362	38.202	5.91923	36.8508	11.5487
40.5196	3.44644	38.3354	5.94448	36.9846	11.5904
40.644	3.45911	38.4697	5.96993	37.119	11.6323
40.7698	3.47192	38.6021	5.99501	37.2529	11.674
40.8943	3.4846	38.736	6.02039	37.3843	11.7149
41.0201	3.49748	38.8689	6.04559	37.5186	11.7567
41.1468	3.51054	39.0012	6.07072	37.651	11.798
41.2713	3.52347	39.1351	6.09617	37.7844	11.8395
41.3966	3.5366	39.268	6.12145	37.9173	11.8809
41.5215	3.54978	39.4009	6.14676	38.0511	11.9226
41.6468	3.56307	39.5347	6.1723	38.184	11.9639
41.7722	3.5764	39.6671	6.1976	38.3174	12.0054
41.8971	3.58972	39.8005	6.22312	38.4508	12.0469
42.0229	3.6032	39.9344	6.2488	38.5831	12.0881
42.1482	3.61671	40.0677	6.27442	38.7175	12.1298
42.2745	3.63041	40.2001	6.29988	38.8504	12.1711
42.3985	3.64391	40.334	6.32568	38.9833	12.2124
42.5238	3.65761	40.4674	6.35144	39.1171	12.254
42.6501	3.67145	40.5997	6.37704	39.2505	12.2955
42.775	3.68515	40.7336	6.40298	39.3824	12.3366
42.8994	3.6988	40.8665	6.42877	39.5183	12.3789
43.0266	3.71274	40.9994	6.4546	39.6506	12.4202
43.1511	3.72633	41.1327	6.48056	39.783	12.4615
43.2764	3.73999	41.2651	6.50638	39.9164	12.5032
43.4018	3.75361	41.399	6.53251	40.0502	12.5452
43.5271	3.7672	41.5324	6.55859	40.1846	12.5873
43.6525	3.78078	41.6657	6.58471	40.318	12.6292
43.7778	3.7944	41.7986	6.61078	40.4509	12.671
43.9032	3.80806	41.9325	6.63707	40.5832	12.7127
44.0276	3.82172	42.0669	6.66352	40.7171	12.7549
44.1534	3.83559	42.2002	6.68981	40.851	12.7972
44.2773	3.84937	42.3331	6.71607	40.9839	12.8392
44.4027	3.8634	42.4665	6.74248	41.1172	12.8815
44.5041	3.87482	42.5984	6.76864	41.2501	12.9237
44.629	3.889	42.7327	6.79535	41.382	12.9657
44.7539	3.9033	42.8656	6.82181	41.5169	13.0087
44.9055	3.92087	42.9975	6.84813	41.6493	13.0511
45.0299	3.93543	43.1324	6.87508	41.7836	13.0941
45.1553	3.9502	43.2652	6.90168	41.9175	13.1371
45.2557	3.96211	43.3986	6.92843	42.0519	13.1804
45.3811	3.97706	43.5335	6.95552	42.1842	13.2231
45.5069	3.99214	43.6658	6.98214	42.3176	13.2662
45.6318	4.00715	43.7982	7.00879	42.4505	13.3092
45.7562	4.02212	43.9326	7.03586	42.5829	13.3521
45.8816	4.03719	44.066	7.06276	42.7172	13.3958
46.0074	4.0523	44.1988	7.08957	42.8506	13.4392
46.1313	4.06717	44.3327	7.11658	42.9835	13.4825
46.2576	4.08229	44.4661	7.1435	43.1169	13.526
46.3835	4.09731	44.598	7.17011	43.2497	13.5694
46.5088	4.11224	44.7318	7.19711	43.3831	13.6131
46.6346	4.12724	44.8657	7.2241	43.5175	13.6571
46.7604	4.14225	44.9981	7.25076	43.6509	13.7009
46.8844	4.15711	45.133	7.27789	43.7837	13.7445
47.0111	4.17236	45.2658	7.30459	43.9166	13.7882
47.136	4.18748	45.3982	7.33115	44.0495	13.832
47.2604	4.20261	45.5321	7.35798	44.1824	13.8758
47.3867	4.21804	45.6645	7.38447	44.3167	13.9201
47.5121	4.23345	45.7978	7.41111	44.4511	13.9644
47.637	4.24887	45.9317	7.43782	44.584	14.0083
47.7628	4.26448	46.0666	7.46467	44.7189	14.0528
47.8886	4.28017	46.1995	7.49108	44.8517	14.0967
48.0121	4.29565	46.3338	7.51773	44.9841	14.1404
48.1384	4.31159	46.4667	7.54404	45.118	14.1846
48.2647	4.32763	46.5986	7.57009	45.2514	14.2287
48.3891	4.34353	46.7325	7.5965	45.3842	14.2726
48.514	4.35957	46.8658	7.62276	45.5171	14.3164
48.6403	4.37585	46.9982	7.64878	45.651	14.3606
48.7642	4.39183	47.1331	7.67525	45.7839	14.4044
48.89	4.40806	47.2659	7.70128	45.9167	14.4481
49.0144	4.42407	47.3988	7.72729	46.0511	14.4924
49.1398	4.44016	47.5327	7.75348	46.184	14.5361
49.2656	4.45623	47.6651	7.77935	46.3173	14.58
49.3919	4.47225	47.7974	7.8052	46.4497	14.6236
49.5163	4.48794	47.9313	7.83135	46.5836	14.6677
49.6421	4.50369	48.0657	7.85759	46.718	14.7119
49.7675	4.5193	48.1981	7.88343	46.8503	14.7556
49.8928	4.53471	48.3319	7.90958	46.9827	14.7993
50.0182	4.54997	48.4653	7.93563	47.1166	14.8435
50.144	4.56508	48.5977	7.96151	47.2495	14.8875
50.2684	4.57994	48.7321	7.98781	47.3833	14.9319
50.3938	4.59479	48.8659	8.01404	47.5177	14.9765
50.5196	4.60956	48.9983	8.04001	47.6516	15.021
50.644	4.62406	49.1327	8.06642	47.7845	15.0652
50.7703	4.63865	49.2656	8.09258	47.9173	15.1095
50.8952	4.65296	49.3984	8.11879	48.0502	15.154
51.0196	4.66707	49.5333	8.14544	48.1846	15.1989
51.1454	4.68125	49.6662	8.17175	48.3185	15.2439
51.2708	4.69531	49.7981	8.19792	48.4523	15.2889
51.3961	4.70934	49.9329	8.22474	48.5852	15.3337
51.521	4.72333	50.0668	8.25142	48.7191	15.3788
51.6463	4.7374	50.1997	8.27795	48.8525	15.424
51.7707	4.75139	50.3341	8.30485	48.9858	15.4692
51.8975	4.76572	50.4679	8.3317	49.1197	15.5147
52.0229	4.78001	50.6003	8.35829	49.2536	15.5603
52.1478	4.79438	50.7337	8.38514	49.385	15.6051
52.2731	4.80893	50.8686	8.41234	49.5193	15.651
52.3984	4.8236	51.0009	8.43907	49.6527	15.6966
52.5233	4.8383	51.1348	8.46616	49.7861	15.7422
52.6496	4.85322	51.2682	8.49317	49.919	15.7877
52.7745	4.868	51.4006	8.52002	50.0518	15.8333
52.8994	4.88272	51.5344	8.5472	50.1847	15.8788
53.0243	4.89735	51.6673	8.57421	50.3186	15.9247
53.1506	4.912	51.8007	8.60133	50.4515	15.9702
53.2754	4.92632	51.934	8.62847	50.5848	16.016
53.4008	4.9405	52.0674	8.65563	50.7187	16.0618
53.5271	4.95455	52.2003	8.68268	50.8531	16.1078
53.6524	4.96825	52.3337	8.70985	50.9855	16.1532
53.7778	4.98166	52.4671	8.73701	51.1188	16.1988
53.9031	4.99475	52.5989	8.76388	51.2517	16.2443
54.0276	5.00742	52.7328	8.79114	51.3841	16.2895
54.1538	5.01998	52.8667	8.81841	51.5184	16.3354
54.2797	5.03219	52.999	8.84536	51.6508	16.3805
54.4046	5.04409	53.1319	8.87242	51.7847	16.4261
54.5294	5.0558	53.2658	8.89969	51.9181	16.4715
54.6557	5.06753	53.3982	8.92666	52.0509	16.5165
54.7806	5.07905	53.5331	8.95414	52.1843	16.5617
54.905	5.0905	53.6664	8.98134	52.3172	16.6066
55.0304	5.10202	53.7988	9.00833	52.4516	16.6519
55.1548	5.11349	53.9332	9.03575	52.5834	16.6962
55.2801	5.12512	54.066	9.06288	52.7178	16.7414
55.4069	5.137	54.1984	9.08991	52.8522	16.7864
55.5313	5.14882	54.3328	9.11737	52.9846	16.8307
55.6571	5.16099	54.4672	9.14486	53.1179	16.8752
55.7825	5.17337	54.599	9.17184	53.2513	16.9198
55.9078	5.18606	54.7334	9.19937	53.3842	16.9641
56.0332	5.19907	54.8658	9.2265	53.5171	17.0083
56.1585	5.21242	54.9982	9.25366	53.6499	17.0526
56.2834	5.22602	55.132	9.28114	53.7833	17.097
56.4083	5.23989	55.2659	9.30866	53.9172	17.1415
56.5341	5.25413	55.3983	9.33589	54.0511	17.186
56.6599	5.26859	55.5337	9.36376	54.1839	17.2302
56.7853	5.28324	55.667	9.39125	54.3183	17.2749
56.9106	5.29808	55.8004	9.41875	54.4522	17.3194
57.0351	5.31293	55.9338	9.44626	54.5851	17.3636
57.1609	5.32806	56.0667	9.47369	54.7194	17.4082
57.2867	5.34325	56.2	9.50122	54.8528	17.4526
57.4116	5.35836	56.3334	9.52876	54.9852	17.4967
57.5365	5.37345	56.4673	9.55641	55.118	17.5409
57.6623	5.38863	56.5992	9.58365	55.2514	17.5854
57.7876	5.40371	56.733	9.61131	55.3843	17.6298
57.9135	5.4188	56.8659	9.63876	55.5187	17.6747
58.0393	5.43384	56.9993	9.66632	55.6516	17.7192
58.1651	5.44881	57.1326	9.69387	55.7854	17.764
58.2905	5.46366	57.266	9.72142	55.9193	17.8089
58.4153	5.47837	57.3989	9.74886	56.0522	17.8535
58.5402	5.493	57.5333	9.77661	56.1855	17.8984
58.6656	5.50762	57.6662	9.80406	56.3189	17.9433
58.7909	5.52222	57.799	9.83152	56.4523	17.9883
58.9153	5.53671	57.9334	9.8593	56.5852	18.0331
59.0402	5.55128	58.0668	9.88689	56.7195	18.0786
59.166	5.56603	58.1987	9.91419	56.8539	18.1241
59.29	5.58067	58.3335	9.94213	56.9873	18.1693
59.4163	5.59573	58.4684	9.97009	57.1212	18.2147
59.5421	5.61087	58.5998	9.99737	57.256	18.2606
59.6665	5.62598	58.7336	10.0252	57.3884	18.3056
59.7919	5.64135	58.8665	10.0529	57.5208	18.3507
59.9177	5.65691	58.9999	10.0807	57.6542	18.3961
60.0426	5.67249	59.1338	10.1086	57.7865	18.4411
60.1679	5.68826	59.2671	10.1366	57.9204	18.4867
60.2937	5.70425	59.3995	10.1643	58.0538	18.5321
60.4196	5.72039	59.5329	10.1923	58.1872	18.5773
60.5444	5.73655	59.6663	10.2204	58.3205	18.6226
60.6693	5.75284	59.7991	10.2484	58.4534	18.6675
60.7947	5.76929	59.9345	10.2769	58.5858	18.7122
60.92	5.78581	60.0684	10.3052	58.7197	18.7573
61.0454	5.80235	60.2003	10.3331	58.8535	18.8023
61.1703	5.81883	60.3346	10.3615	58.9864	18.8467
61.2956	5.83537	60.468	10.3898	59.1198	18.8912
61.4214	5.85196	60.5999	10.4177	59.2546	18.9361
61.5463	5.86842	60.7343	10.4462	59.3875	18.9801
61.6721	5.88496	60.8671	10.4743	59.5199	19.0239
61.7989	5.90163	61.001	10.5026	59.6528	19.0677
61.9228	5.91792	61.1339	10.5307	59.7856	19.1113
62.0482	5.93441	61.2678	10.559	59.9185	19.1547
62.1735	5.95087	61.4001	10.587	60.0514	19.1981
62.2989	5.96729	61.5335	10.6151	60.1843	19.2413
62.4243	5.98365	61.6674	10.6433	60.3192	19.285
62.5491	5.99984	61.7993	10.671	60.4525	19.3281
62.6745	6.01598	61.9341	10.6993	60.5844	19.3706
62.8003	6.03207	62.067	10.7271	60.7188	19.4138
62.9256	6.04799	62.1994	10.7547	60.8522	19.4565
63.0501	6.06372	62.3338	10.7827	60.9845	19.4989
63.1759	6.07962	62.4666	10.8103	61.1174	19.5413
63.3022	6.09563	62.5995	10.8378	61.2518	19.5841
63.4266	6.11144	62.7334	10.8655	61.3841	19.6262
63.5515	6.1274	62.8663	10.8929	61.517	19.6684
63.6792	6.1438	62.9996	10.9203	61.6509	19.7109
63.8031	6.15982	63.133	10.9477	61.7848	19.7535
63.9285	6.17612	63.2669	10.9751	61.9186	19.796
64.0538	6.19255	63.3993	11.0022	62.051	19.838
64.1787	6.20909	63.5331	11.0295	62.1849	19.8806
64.3041	6.22589	63.667	11.0568	62.3178	19.9229
64.4289	6.24283	63.7994	11.0837	62.4521	19.9657
64.5548	6.26012	63.9337	11.111	62.5855	20.0082
64.6796	6.27749	64.0666	11.138	62.7194	20.051
64.8055	6.29518	64.1995	11.165	62.8528	20.0936
64.9303	6.3129	64.3334	11.1921	62.9856	20.1362
65.0562	6.33088	64.4662	11.2191	63.1195	20.1792
65.1825	6.34901	64.5996	11.2461	63.2534	20.2222
65.3069	6.36693	64.733	11.2731	63.3858	20.2648
65.4322	6.38503	64.8669	11.3002	63.5186	20.3077
65.5585	6.40331	64.9997	11.3271	63.6515	20.3507
65.6839	6.42147	65.1331	11.3542	63.7854	20.394
65.8088	6.43957	65.267	11.3813	63.9183	20.4372
65.9341	6.45772	65.3999	11.4082	64.0516	20.4805
66.0594	6.4758	65.5337	11.4353	64.185	20.524
66.1848	6.4938	65.6671	11.4624	64.3184	20.5675
66.3097	6.51163	65.799	11.4891	64.4523	20.6113
66.4346	6.52937	65.9324	11.5162	64.5851	20.6549
66.559	6.54696	66.0667	11.5435	64.718	20.6986
66.6853	6.56473	66.2001	11.5707	64.8524	20.7428
66.8101	6.58221	66.334	11.598	64.9848	20.7865
66.9355	6.59965	66.4689	11.6255	65.1186	20.8308
67.0609	6.61698	66.6002	11.6523	65.2525	20.8752
67.1853	6.63407	66.7341	11.6797	65.3854	20.9193
67.3111	6.65124	66.8675	11.707	65.5187	20.9636
67.4369	6.6683	67.0003	11.7342	65.6521	21.008
67.5618	6.68512	67.1332	11.7615	65.785	21.0522
67.6867	6.70181	67.2661	11.7889	65.9189	21.0968
67.813	6.71853	67.3995	11.8163	66.0517	21.1411
67.9388	6.73506	67.5339	11.844	66.1856	21.1856
68.0641	6.75137	67.6677	11.8717	66.3195	21.2302
68.189	6.76741	67.7996	11.899	66.4529	21.2747
68.3148	6.78337	67.934	11.9269	66.5857	21.3189
68.4393	6.79891	68.0674	11.9546	66.7186	21.3631
68.5656	6.81448	68.1997	11.9821	66.852	21.4075
68.6904	6.82964	68.3341	12.0101	66.9844	21.4516
68.8148	6.84455	68.468	12.038	67.1182	21.4961
68.9407	6.85944	68.6003	12.0656	67.2521	21.5406
69.0655	6.8741	68.7337	12.0935	67.385	21.5848
69.1923	6.88889	68.8676	12.1215	67.5184	21.6291
69.3186	6.9036	69	12.1492	67.6512	21.6733
69.4421	6.91802	69.1343	12.1774	67.7851	21.7178
69.567	6.93271	69.2682	12.2054	67.9195	21.7624
69.6928	6.94765	69.4006	12.2332	68.0524	21.8066
69.8181	6.9627	69.534	12.2612	68.1852	21.8508
69.9435	6.97794	69.6678	12.2893	68.3191	21.8953
70.0693	6.99341	69.7997	12.3169	68.4525	21.9397
70.1946	7.00899	69.9341	12.3451	68.5849	21.9838
70.3191	7.02461	70.068	12.3732	68.7192	22.0286
70.4449	7.04054	70.2003	12.4009	68.8526	22.0731
70.5702	7.05653	70.3337	12.4288	68.9855	22.1175
70.6951	7.07257	70.4676	12.4568	69.1189	22.1621
70.8209	7.08881	70.601	12.4846	69.2537	22.2074
70.9454	7.10487	70.7343	12.5124	69.3856	22.2516
71.0716	7.12114	70.8682	12.5403	69.5185	22.2963
71.1979	7.13731	71.0006	12.5677	69.6523	22.3414
71.3214	7.15298	71.134	12.5953	69.7857	22.3864
71.4477	7.16889	71.2668	12.6227	69.9186	22.4313
71.5726	7.18448	71.4002	12.6502	70.052	22.4765
71.6975	7.19996	71.5341	12.6776	70.1853	22.5217
71.8233	7.21548	71.668	12.705	70.3192	22.567
71.9491	7.23096	71.7993	12.7318	70.4526	22.6123
72.074	7.24627	71.9327	12.759	70.586	22.6577
72.1984	7.26153	72.0676	12.7863	70.7184	22.7028
72.3247	7.27703	72.201	12.8133	70.8522	22.7484
72.4496	7.29239	72.3343	12.8402	70.9866	22.7943
72.5749	7.30787	72.4677	12.867	71.12	22.8399
72.7003	7.32345	72.6006	12.8937	71.2533	22.8856
72.8256	7.33915	72.7349	12.9206	71.3852	22.9308
72.9505	7.35495	72.8683	12.9472	71.5196	22.9769
73.0768	7.37115	73.0002	12.9735	71.6525	23.0226
73.2017	7.38742	73.1336	13	71.7858	23.0684
73.327	7.40403	73.2669	13.0265	71.9192	23.1143
73.4524	7.4209	73.4008	13.0531	72.0521	23.16
73.5773	7.43797	73.5342	13.0795	72.1855	23.206
73.7026	7.45536	73.6671	13.1059	72.3188	23.2519
73.8289	7.47314	73.8004	13.1323	72.4517	23.2976
73.9538	7.49095	73.9348	13.1589	72.5861	23.3439
74.0791	7.50907	74.0677	13.1852	72.719	23.3896
74.2054	7.52759	74.2001	13.2115	72.8523	23.4355
74.3298	7.54607	74.3349	13.2382	72.9857	23.4813
74.4543	7.56476	74.4698	13.265	73.1196	23.5273
74.5806	7.58391	74.6017	13.2912	73.253	23.573
74.7064	7.60315	74.7346	13.3177	73.3853	23.6183
74.8317	7.62243	74.8679	13.3443	73.5192	23.6641
74.9575	7.64186	75.0008	13.3708	73.6526	23.7096
75.082	7.66108	75.1342	13.3975	73.786	23.755
75.2073	7.68043	75.2676	13.4242	73.9188	23.8002
75.3327	7.69973	75.4019	13.4512	74.0527	23.8456
75.4585	7.71904	75.5358	13.4781	74.1861	23.8907
75.5829	7.73803	75.6687	13.5049	74.3184	23.9354
75.7083	7.757	75.8011	13.5316	74.4538	23.981
75.8331	7.77569	75.9344	13.5585	74.5872	24.0257
75.9585	7.79419	76.0683	13.5855	74.7196	24.0701
76.0857	7.81268	76.2007	13.6122	74.853	24.1146
76.2115	7.83067	76.3336	13.639	74.9858	24.1589
76.3355	7.84811	76.4694	13.6665	75.1192	24.2032
76.4613	7.86556	76.6018	13.6932	75.2541	24.2478
76.5857	7.88258	76.7352	13.7201	75.3869	24.2917
76.7101	7.8994	76.8685	13.7469	75.4938	24.327
76.8369	7.91633	77.0009	13.7736	75.6532	24.3794
76.9613	7.93281	77.1338	13.8003	75.7861	24.423
77.0867	7.94931	77.2677	13.8271	75.893	24.458
77.212	7.96573	77.4016	13.8539	76.0259	24.5015
77.3374	7.98212	77.5344	13.8805	76.1587	24.5449
77.4622	7.99843	77.6683	13.9072	76.2931	24.5887
77.5876	8.01483	77.8007	13.9336	76.426	24.6319
77.7134	8.03135	77.9351	13.9603	76.5593	24.6752
77.8378	8.04776	78.0684	13.9867	76.6927	24.7184
77.9636	8.06445	78.2013	14.013	76.8271	24.7619
78.0899	8.08132	78.3342	14.0393	76.96	24.8048
78.2143	8.09803	78.469	14.0659	77.0928	24.8476
78.3406	8.11507	78.6014	14.0919	77.2267	24.8907
78.4655	8.13199	78.7338	14.1179	77.3591	24.9332
78.5895	8.14886	78.8672	14.144	77.493	24.9761
78.7167	8.16624	79.0005	14.1701	77.6263	25.0188
78.8406	8.18324	79.1334	14.1961	77.7597	25.0615
78.966	8.20044	79.2673	14.2222	77.8931	25.1042
79.0923	8.21775	79.4012	14.2483	78.0265	25.1468
79.2172	8.2348	79.5345	14.2742	78.1598	25.1894
79.3416	8.25169	79.6679	14.3002	78.2937	25.2322
79.4669	8.26861	79.8013	14.3261	78.4261	25.2745
79.5937	8.28556	79.9347	14.352	78.559	25.3169
79.719	8.30218	80.068	14.3778	78.6928	25.3597
79.8453	8.31872	80.2004	14.4035	78.8262	25.4024
79.9688	8.33469	80.3343	14.4294	78.9586	25.4448
80.0946	8.35074	80.4702	14.4558	79.0935	25.4881
80.22	8.36653	80.602	14.4813	79.2278	25.5312
80.3449	8.38208	80.7359	14.5073	79.3597	25.5736
80.4707	8.39761	80.8688	14.533	79.4936	25.6167
80.5979	8.41322	81.0012	14.5587	79.6269	25.6597
80.7228	8.42851	81.1345	14.5846	79.7598	25.7027
80.8477	8.44381	81.2679	14.6105	79.8927	25.7456
80.973	8.45918	81.4008	14.6364	80.0256	25.7886
81.0993	8.47469	81.5336	14.6622	80.1595	25.832
81.2237	8.49002	81.668	14.6884	80.2923	25.8751
81.3491	8.50551	81.8004	14.7143	80.4257	25.9184
81.4744	8.52105	81.9338	14.7404	80.5581	25.9613
81.5984	8.53648	82.0687	14.7668	80.6929	26.0052
81.7242	8.55221	82.201	14.7928	80.8258	26.0483
81.8486	8.56784	82.3339	14.8189	80.9587	26.0915
81.9735	8.58361	82.4688	14.8455	81.0926	26.135
82.0998	8.59962	82.6007	14.8715	81.2259	26.1783
82.2242	8.61545	82.734	14.8979	81.3578	26.2211
82.3495	8.63143	82.8684	14.9246	81.4917	26.2646
82.4763	8.64765	83.0018	14.9511	81.6246	26.3077
82.6007	8.66361	83.1351	14.9776	81.7584	26.3511
82.7251	8.67962	83.268	15.0041	81.8918	26.3943
82.8514	8.69594	83.4014	15.0308	82.0267	26.4379
82.9768	8.71221	83.5343	15.0574	82.1591	26.4807
83.1017	8.72849	83.6686	15.0844	82.2924	26.5237
83.227	8.74495	83.8015	15.1111	82.4258	26.5667
83.3533	8.76162	83.9344	15.1379	82.5582	26.6093
83.4777	8.77815	84.0683	15.165	82.6926	26.6525
83.6045	8.79508	84.2006	15.1918	82.8254	26.6953
83.7289	8.81177	84.3345	15.219	82.9588	26.7382
83.8542	8.82865	84.4689	15.2464	83.0922	26.781
83.9801	8.84563	84.6013	15.2735	83.2266	26.8242
84.1054	8.86257	84.7346	15.3008	83.3584	26.8666
84.2298	8.87937	84.868	15.3283	83.4923	26.9096
84.3556	8.89633	85.0019	15.3558	83.6257	26.9525
84.4805	8.91309	85.1348	15.3833	83.7591	26.9954
84.6054	8.92979	85.2676	15.4108	83.8929	27.0385
84.7322	8.94666	85.4005	15.4384	84.0268	27.0816
84.8575	8.96328	85.5344	15.4662	84.1597	27.1243
84.9819	8.97969	85.6678	15.494	84.2926	27.1671
85.1073	8.99616	85.8001	15.5217	84.4264	27.2103
85.2326	9.0126	85.9335	15.5496	84.5593	27.2531
85.3566	9.02884	86.0679	15.5777	84.6922	27.296
85.4833	9.04545	86.2003	15.6055	84.8251	27.3389
85.6073	9.0617	86.3341	15.6337	84.9579	27.3818
85.7336	9.07825	86.469	15.662	85.0918	27.4251
85.8594	9.09473	86.6009	15.6898	85.2257	27.4685
85.9843	9.11111	86.7338	15.7178	85.3595	27.5118
86.1101	9.1276	86.8676	15.746	85.4924	27.5549
86.2364	9.14413	87.0015	15.7743	85.6253	27.5981
86.3617	9.16054	87.1344	15.8023	85.7587	27.6415
86.4857	9.17676	87.2678	15.8305	85.892	27.6849
86.6115	9.19323	87.4001	15.8584	86.0254	27.7284
86.7364	9.20962	87.534	15.8867	86.1593	27.7721
86.8613	9.22605	87.6674	15.9148	86.2922	27.8155
86.9885	9.24281	87.7998	15.9428	86.4255	27.8591
87.1138	9.25935	87.9321	15.9708	86.5589	27.9029
87.2378	9.27576	88.0665	15.9992	86.6928	27.9468
87.3632	9.29242	88.2004	16.0275	86.8262	27.9906
87.4885	9.30917	88.3342	16.0558	86.9595	28.0345
87.6134	9.32594	88.4681	16.0841	87.0934	28.0787
87.7387	9.34289	88.5995	16.1119	87.2263	28.1225
87.8646	9.36003	88.7339	16.1404	87.3597	28.1667
87.9894	9.37716	88.8667	16.1685	87.493	28.2108
88.1153	9.39448	89.0006	16.1969	87.6259	28.2548
88.2401	9.4117	89.134	16.2252	87.7598	28.2992
88.3655	9.429	89.2679	16.2537	87.8932	28.3435
88.4908	9.4463	89.4007	16.2819	88.027	28.3879
88.6157	9.46351	89.5341	16.3103	88.1609	28.4323
88.742	9.48089	89.668	16.3388	88.2943	28.4766
88.8683	9.49821	89.8009	16.3671	88.4287	28.5212
88.9946	9.51548	89.9337	16.3955	88.5615	28.5652
89.119	9.53242	90.0676	16.4241	88.6944	28.6093
89.2448	9.54947	90.2	16.4525	88.8288	28.6538
89.3707	9.56645	90.3339	16.4812	88.9612	28.6976
89.4955	9.58321	90.4672	16.5098	89.094	28.7416
89.6209	9.59995	90.5996	16.5383	89.2284	28.7859
89.7458	9.61652	90.7335	16.5672	89.3603	28.8295
89.8706	9.63301	90.8674	16.5961	89.4946	28.8738
89.9965	9.64953	91.0002	16.6248	89.6275	28.9175
90.1214	9.66582	91.1341	16.6539	89.7604	28.9612
90.2453	9.68187	91.268	16.683	89.8933	29.0048
90.3711	9.69804	91.4013	16.7121	90.0262	29.0484
90.4974	9.71417	91.5332	16.7409	90.1595	29.0921
90.6223	9.73005	91.6671	16.7702	90.2929	29.1358
90.7476	9.74595	91.8015	16.7998	90.4263	29.1794
90.8725	9.76177	91.9339	16.8289	90.5592	29.2228
90.9965	9.77748	92.0672	16.8584	90.692	29.2663
91.1223	9.79341	92.2001	16.8878	90.8259	29.31
91.2481	9.80933	92.3335	16.9175	90.9578	29.3531
91.3725	9.82507	92.4673	16.9473	91.0922	29.397
91.4984	9.84097	92.5992	16.9767	91.225	29.4404
91.6232	9.85675	92.7331	17.0066	91.3584	29.4839
91.7486	9.87258	92.867	17.0366	91.4928	29.5278
91.8753	9.88857	93.0008	17.0666	91.6251	29.5711
92.0002	9.90427	93.1342	17.0967	91.7585	29.6147
92.1237	9.9197	93.2686	17.127	91.8914	29.6581
92.2495	9.9353	93.402	17.1571	92.0243	29.7016
92.3753	9.95077	93.5338	17.1869	92.1576	29.7452
92.4998	9.96593	93.6677	17.2172	92.2905	29.7888
92.6261	9.98114	93.8006	17.2474	92.4249	29.8328
92.7514	9.99607	93.9325	17.2774	92.5583	29.8765
92.8758	10.0107	94.0663	17.3078	92.6916	29.9202
93.003	10.0254	94.2012	17.3386	92.8255	29.9642
93.1279	10.0398	94.3341	17.3689	92.9589	30.008
93.2528	10.054	94.4685	17.3997	93.0918	30.0516
93.3791	10.0683	94.5998	17.4297	93.2256	30.0957
93.5035	10.0823	94.7337	17.4604	93.359	30.1397
93.6289	10.0965	94.8671	17.491	93.4924	30.1838
93.7542	10.1108	95.001	17.5218	93.6248	30.2276
93.8796	10.1251	95.1343	17.5525	93.7581	30.2719
94.0035	10.1395	95.2677	17.5833	93.892	30.3164
94.1289	10.1541	95.4016	17.6142	94.0259	30.361
94.2552	10.169	95.534	17.6447	94.1598	30.4058
94.38	10.1839	95.6683	17.6758	94.2931	30.4505
94.5063	10.1991	95.8007	17.7065	94.4265	30.4952
94.6317	10.2143	95.9336	17.7372	94.5589	30.5398
94.7556	10.2295	96.067	17.7682	94.6917	30.5846
94.8824	10.2452	96.1998	17.799	94.8251	30.6296
95.0077	10.2608	96.3332	17.8299	94.9575	30.6744
95.1326	10.2766	96.4671	17.8609	95.0914	30.7198
95.2594	10.2928	96.599	17.8914	95.2258	30.7653
95.3842	10.3089	96.7323	17.9223	95.3586	30.8103
95.5101	10.3255	96.8662	17.9532	95.4915	30.8554
95.6354	10.3422	97.0001	17.9841	95.6259	30.9009
95.7617	10.3593	97.1334	18.0149	95.7592	30.9461
95.8857	10.3764	97.2663	18.0455	95.8926	30.9912
96.011	10.3939	97.4007	18.0764	96.0255	31.036
96.1364	10.4116	97.5326	18.1067	96.1579	31.0806
96.2603	10.4293	97.6664	18.1374	96.2913	31.1254
96.3866	10.4474	97.7983	18.1675	96.4241	31.17
96.5119	10.4656	97.9312	18.1979	96.557	31.2144
96.6364	10.4836	98.0656	18.2285	96.6914	31.2593
96.7626	10.502	98.1989	18.2589	96.8247	31.3037
96.8885	10.5203	98.3328	18.2893	96.9571	31.3476
97.0134	10.5384	98.4672	18.3198	97.091	31.3919
97.1387	10.5565	98.6001	18.3499	97.2259	31.4364
97.2636	10.5744	98.7329	18.3799	97.3592	31.4804
97.3885	10.5922	98.8678	18.4103	97.4911	31.5237
97.5143	10.61	99.0017	18.4405	97.6245	31.5674
97.6397	10.6275	99.1336	18.4701	97.7574	31.6108
97.765	10.645	99.2679	18.5003	97.8912	31.6544
97.8908	10.6623	99.4013	18.5302	98.0246	31.6977
98.0171	10.6797	99.5332	18.5597	98.158	31.741
98.142	10.6967	99.6671	18.5897	98.2919	31.7843
98.2678	10.7137	99.7994	18.6192	98.4252	31.8274
98.3941	10.7307	99.9333	18.6491	98.5586	31.8704
98.5185	10.7472	100.067	18.6789	98.692	31.9133
98.6434	10.7637	100.2	18.7085	98.8254	31.9562
98.7687	10.7801	100.332	18.738	98.9582	31.9988
98.8927	10.7961	100.466	18.7678	99.0911	32.0413
99.019	10.8123	100.599	18.7972	99.225	32.0841
99.1439	10.8281	100.733	18.8269	99.3574	32.1264
99.2683	10.8438	100.866	18.8566	99.4902	32.1687
99.3946	10.8595	101	18.8862	99.6236	32.2112
99.5195	10.8749	101.133	18.9156	99.7575	32.2538
99.6434	10.89	101.267	18.9452	99.8914	32.2963
99.7692	10.9053	101.401	18.975	100.024	32.3383
99.8946	10.9202	101.533	19.004	100.158	32.3808
100.019	10.935	101.667	19.0337	100.291	32.4232
100.144	10.9496	101.799	19.0627	100.425	32.4655
100.271	10.964	101.934	19.0924	100.557	32.5075
100.396	10.978	102.067	19.1216	100.69	32.5497
100.521	10.9917	102.2	19.1509	100.825	32.5927
100.646	11.0051	102.332	19.1798	100.958	32.6348
100.771	11.0179	102.466	19.2091	101.091	32.6773
100.897	11.0306	102.599	19.2383	101.226	32.7201
101.022	11.0426	102.733	19.2674	101.357	32.7622
101.147	11.0543	102.866	19.2965	101.491	32.8051
101.272	11.0655	103	19.3256	101.624	32.8476
101.398	11.0744	103.133	19.3546	101.758	32.8906
101.522	11.083	103.268	19.3838	101.892	32.9336
101.649	11.0914	103.401	19.4127	102.025	32.9763
101.774	11.0996	103.533	19.4413	102.158	33.0191
101.899	11.1077	103.668	19.4704	102.292	33.0622
102.025	11.1158	103.8	19.4989	102.424	33.1051
102.151	11.1239	103.933	19.5276	102.557	33.1478
102.274	11.1317	104.067	19.5564	102.69	33.191
102.4	11.1396	104.199	19.5848	102.825	33.2346
102.525	11.1475	104.333	19.6136	102.958	33.2777
102.65	11.1554	104.467	19.6422	103.091	33.3208
102.777	11.1634	104.599	19.6706	103.226	33.3642
102.902	11.1712	104.732	19.699	103.359	33.4074
103.026	11.179	104.866	19.7276	103.492	33.4506
103.152	11.1868	104.999	19.7559	103.626	33.4938
103.277	11.1946	105.132	19.7844	103.76	33.5371
103.401	11.2023	105.266	19.8129	103.893	33.58
103.526	11.2101	105.4	19.8412	104.025	33.623
103.652	11.2179	105.532	19.8693	104.159	33.6662
103.778	11.2257	105.666	19.8979	104.292	33.709
103.904	11.2335	105.799	19.926	104.426	33.752
104.03	11.2413	105.931	19.9541	104.558	33.7946
104.155	11.249	106.066	19.9825	104.691	33.8373
104.281	11.2568	106.199	20.0107	104.825	33.8804
104.406	11.2645	106.333	20.039	104.957	33.9227
104.532	11.2722	106.468	20.0675	105.091	33.9658
104.657	11.2799	106.6	20.0955	105.225	34.0085
104.782	11.2875	106.732	20.1233	105.357	34.0509
104.908	11.2951	106.867	20.1517	105.49	34.0933
105.033	11.3027	107	20.1797	105.624	34.1363
105.159	11.3103	107.132	20.2075	105.758	34.1791
105.283	11.3178	107.266	20.2356	105.891	34.2218
105.408	11.3252	107.399	20.2636	106.026	34.2647
105.534	11.3328	107.533	20.2917	106.158	34.3072
105.659	11.3401	107.667	20.3197	106.291	34.3497
105.784	11.3475	107.799	20.3476	106.425	34.3925
105.91	11.3549	107.933	20.3756	106.558	34.435
106.034	11.3621	108.067	20.4037	106.692	34.4778
		108.201	20.4318	106.826	34.5208
		108.333	20.4595	106.959	34.5633
		108.467	20.4874	107.092	34.6057
		108.6	20.5152	107.225	34.6483
		108.732	20.5428	107.358	34.6906
		108.866	20.5709	107.491	34.733
		109	20.5987	107.625	34.7756
		109.133	20.6266	107.757	34.818
		109.268	20.6546	107.891	34.8606
		109.401	20.6824	108.025	34.9031
		109.533	20.7099	108.158	34.9457
		109.667	20.738	108.291	34.988
		109.8	20.7657	108.424	35.0306
		109.933	20.7934	108.558	35.0732
		110.067	20.8215	108.69	35.1155
		110.201	20.8494	108.824	35.1585
		110.335	20.8774	108.957	35.2009
		110.468	20.9054	109.091	35.2439
		110.602	20.9334	109.225	35.2869
		110.734	20.9612	109.356	35.3294
		110.869	20.9896	109.49	35.3725
		111.002	21.0176	109.623	35.4155
		111.134	21.0455	109.757	35.4588
		111.269	21.0739	109.89	35.5019
		111.401	21.102	110.024	35.5454
		111.535	21.1302	110.157	35.5887
		111.669	21.1586	110.29	35.632
		111.801	21.1867	110.423	35.6757
		111.933	21.2148	110.557	35.7193
		112.067	21.2432	110.689	35.7627
		112.2	21.2714	110.823	35.8066
		112.333	21.2997	110.957	35.8505
		112.466	21.3282	111.091	35.8945
		112.601	21.3567	111.225	35.9387
		112.733	21.3848	111.357	35.9821
		112.867	21.4133	111.49	36.0259
		113.001	21.4415	111.624	36.0701
		113.133	21.4697	111.757	36.1141
		113.267	21.498	111.89	36.1578
		113.4	21.5263	112.023	36.202
		113.533	21.5544	112.157	36.2461
		113.667	21.5828	112.289	36.2898
		113.8	21.611	112.423	36.3341
		113.932	21.6389	112.557	36.3783
		114.065	21.6671	112.69	36.4223
		114.199	21.6953	112.824	36.4666
		114.332	21.7233	112.958	36.5109
		114.466	21.7516	113.091	36.5551
		114.599	21.7797	113.225	36.5996
		114.731	21.8075	113.358	36.6434
		114.866	21.836	113.491	36.6875
		114.999	21.864	113.625	36.7318
		115.132	21.892	113.758	36.7759
		115.266	21.9202	113.892	36.8201
		115.4	21.9485	114.027	36.8644
		115.533	21.9763	114.16	36.9084
		115.666	22.0044	114.292	36.9519
		115.8	22.0325	114.426	36.9961
		115.932	22.0603	114.559	37.0398
		116.066	22.0883	114.691	37.0833
		116.199	22.1163	114.825	37.127
		116.331	22.1442	114.957	37.1704
		116.466	22.1726	115.09	37.2139
		116.599	22.2006	115.224	37.2577
		116.732	22.2286	115.356	37.3008
		116.865	22.2567	115.49	37.3444
		116.999	22.2849	115.624	37.3881
		117.132	22.3131	115.757	37.4315
		117.265	22.3414	115.889	37.4747
		117.4	22.3701	116.023	37.5183
		117.532	22.3983	116.158	37.562
		117.666	22.4268	116.289	37.605
		117.798	22.4552	116.423	37.6486
		117.932	22.4839	116.557	37.692
		118.066	22.5127	116.69	37.7353
		118.2	22.5415	116.823	37.7789
		118.332	22.5701	116.956	37.8222
		118.466	22.5991	117.09	37.8656
		118.599	22.6279	117.224	37.9094
		118.732	22.6569	117.357	37.9526
		118.866	22.6861	117.49	37.9959
		118.999	22.7151	117.624	38.0397
		119.132	22.7442	117.758	38.0831
		119.265	22.7734	117.89	38.1262
		119.399	22.8028	118.023	38.1697
		119.531	22.8319	118.157	38.2132
		119.665	22.8612	118.29	38.2567
		119.799	22.8907	118.424	38.3003
		119.931	22.9201	118.556	38.3434
		120.066	22.9498	118.69	38.3873
		120.198	22.9791	118.823	38.4307
		120.331	23.0085	118.956	38.4743
		120.465	23.0382	119.09	38.518
		120.598	23.0677	119.224	38.562
		120.731	23.0973	119.358	38.6058
		120.866	23.1273	119.49	38.6494
		120.999	23.1569	119.624	38.6933
		121.131	23.1864	119.757	38.737
		121.265	23.2162	119.889	38.7805
		121.398	23.2459	120.023	38.8245
		121.531	23.2755	120.157	38.8685
		121.665	23.3054	120.289	38.9119
		121.798	23.3352	120.424	38.9561
		121.932	23.365	120.556	38.9998
		122.066	23.3949	120.69	39.0437
		122.199	23.4247	120.824	39.0878
		122.333	23.4545	120.957	39.1315
		122.467	23.4844	121.09	39.1756
		122.6	23.5143	121.224	39.2195
		122.733	23.5439	121.357	39.2634
		122.867	23.574	121.49	39.307
		123.001	23.6038	121.624	39.3512
		123.133	23.6336	121.757	39.395
		123.267	23.6636	121.89	39.4388
		123.4	23.6934	122.024	39.4828
		123.533	23.7232	122.158	39.5268
		123.667	23.7532	122.29	39.5701
		123.8	23.7831	122.424	39.614
		123.932	23.8128	122.557	39.6577
		124.066	23.8429	122.689	39.701
		124.198	23.8728	122.823	39.7446
		124.332	23.903	122.956	39.788
		124.465	23.9331	123.089	39.8314
		124.598	23.9631	123.222	39.8749
		124.731	23.9932	123.356	39.9184
		124.864	24.0234	123.489	39.9618
		124.997	24.0535	123.623	40.0055
		125.13	24.0836	123.756	40.0487
		125.264	24.1141	123.889	40.0919
		125.398	24.1444	124.022	40.1352
		125.531	24.1746	124.156	40.1788
		125.665	24.205	124.289	40.222
		125.798	24.2351	124.423	40.2655
		125.93	24.2651	124.556	40.3085
		126.065	24.2958	124.689	40.352
		126.198	24.3259	124.823	40.3953
		126.331	24.3562	124.956	40.4386
		126.465	24.3865	125.089	40.4815
		126.598	24.4168	125.223	40.5251
		126.731	24.447	125.356	40.5682
		126.865	24.4776	125.489	40.6113
		126.998	24.5079	125.623	40.6548
		127.131	24.5382	125.757	40.6983
		127.265	24.5687	125.89	40.7414
		127.398	24.599	126.023	40.7848
		127.531	24.6293	126.158	40.8285
		127.666	24.6601	126.289	40.8713
		127.799	24.6905	126.424	40.9152
		127.932	24.7209	126.556	40.9584
		128.067	24.7516	126.689	41.0015
		128.2	24.7819	126.823	41.0454
		128.333	24.8121	126.956	41.0887
		128.467	24.8427	127.089	41.1323
		128.599	24.8729	127.223	41.1758
		128.733	24.9032	127.355	41.2192
		128.866	24.9335	127.488	41.2624
		128.999	24.9639	127.622	41.3061
		129.131	24.994	127.756	41.35
		129.265	25.0244	127.888	41.3931
		129.399	25.0549	128.023	41.4369
		129.53	25.0849	128.156	41.4803
		129.664	25.1154	128.289	41.5234
		129.798	25.1458	128.423	41.567
		129.931	25.1761	128.556	41.6102
		130.064	25.2066	128.689	41.6534
		130.198	25.237	128.824	41.6971
		130.331	25.2673	128.956	41.7398
		130.466	25.298	129.089	41.7829
		130.598	25.3284	129.224	41.8263
		130.732	25.3588	129.356	41.869
		130.865	25.3892	129.489	41.9119
		130.999	25.4198	129.623	41.9548
		131.132	25.4501	129.756	41.9976
		131.266	25.4807	129.89	42.0406
		131.399	25.5111	130.024	42.0836
		131.532	25.5413	130.158	42.1262
		131.665	25.5717	130.29	42.1683
		131.799	25.6023	130.424	42.211
		131.931	25.6325	130.556	42.2532
		132.065	25.6629	130.689	42.2957
		132.198	25.6933	130.823	42.3382
		132.33	25.7235	130.956	42.3806
		132.465	25.7543	131.089	42.4229
		132.598	25.7846	131.222	42.4653
		132.73	25.8147	131.355	42.5075
		132.863	25.8452	131.488	42.5498
		132.998	25.8759	131.621	42.5921
		133.131	25.9062	131.755	42.6346
		133.264	25.9365	131.889	42.677
		133.398	25.967	132.023	42.7193
		133.529	25.9968	132.156	42.7615
		133.663	26.0274	132.289	42.8038
		133.797	26.0579	132.424	42.8462
		133.931	26.0882	132.557	42.8882
		134.065	26.1187	132.69	42.9303
		134.198	26.1488	132.824	42.9725
		134.332	26.179	132.957	43.0145
		134.466	26.2092	133.091	43.0565
		134.599	26.2391	133.224	43.0986
		134.731	26.2689	133.358	43.1405
		134.865	26.299	133.49	43.1819
		134.999	26.3288	133.624	43.2239
		135.132	26.3585	133.757	43.2658
		135.265	26.388	133.89	43.3075
		135.398	26.4178	134.024	43.3495
		135.53	26.4469	134.158	43.3915
		135.664	26.4765	134.29	43.4332
		135.797	26.5058	134.424	43.4751
		135.931	26.5354	134.557	43.517
		136.064	26.5645	134.691	43.5589
		136.197	26.5938	134.824	43.6008
		136.33	26.6228	134.957	43.6425
		136.464	26.6522	135.09	43.6844
		136.598	26.6813	135.224	43.7265
		136.73	26.7101	135.357	43.7687
		136.864	26.7392	135.49	43.8104
		136.997	26.7682	135.624	43.8526
		137.129	26.7968	135.757	43.8946
		137.264	26.826	135.889	43.9364
		137.399	26.8552	136.024	43.9789
		137.531	26.884	136.157	44.0208
		137.665	26.913	136.29	44.0629
		137.798	26.9416	136.422	44.1049
		137.931	26.9705	136.555	44.147
		138.065	26.9993	136.688	44.1889
		138.198	27.028	136.822	44.2315
		138.331	27.0567	136.955	44.2739
		138.464	27.0855	137.089	44.3162
		138.598	27.1144	137.223	44.3588
		138.73	27.1429	137.356	44.401
		138.864	27.1719	137.487	44.4428
		138.997	27.2007	137.622	44.4857
		139.129	27.2293	137.756	44.528
		139.263	27.2583	137.89	44.5705
		139.398	27.2874	138.022	44.6126
		139.529	27.3161	138.156	44.6549
		139.664	27.3452	138.289	44.6972
		139.797	27.3741	138.422	44.7393
		139.93	27.403	138.555	44.7814
		140.063	27.4322	138.688	44.8237
		140.197	27.4613	138.823	44.8663
		140.33	27.4902	138.955	44.9083
		140.464	27.5194	139.088	44.9505
		140.597	27.5487	139.222	44.9931
		140.729	27.5775	139.356	45.0356
		140.865	27.6071	139.489	45.0778
		140.998	27.6361	139.622	45.1202
		141.13	27.6651	139.756	45.1626
		141.263	27.6943	139.889	45.205
		141.398	27.7239	140.023	45.2474
		141.531	27.7529	140.157	45.2903
		141.665	27.7824	140.29	45.3325
		141.799	27.8118	140.423	45.3749
		141.931	27.8409	140.557	45.4175
		142.065	27.8703	140.689	45.4598
		142.198	27.8996	140.824	45.5027
		142.33	27.9288	140.957	45.5452
		142.464	27.9583	141.091	45.5878
		142.598	27.9877	141.224	45.6305
		142.73	28.017	141.357	45.673
		142.863	28.0464	141.489	45.7152
		142.997	28.0759	141.622	45.758
		143.13	28.1055	141.755	45.8009
		143.264	28.1351	141.888	45.8435
		143.397	28.1648	142.022	45.8868
		143.53	28.1943	142.157	45.9301
		143.664	28.224	142.289	45.9729
		143.796	28.2536	142.422	46.0158
		143.929	28.283	142.555	46.0588
		144.063	28.3129	142.689	46.1023
		144.197	28.3428	142.823	46.1457
		144.33	28.3726	142.957	46.189
		144.464	28.4024	143.09	46.2322
		144.598	28.4322	143.224	46.2755
		144.73	28.4616	143.357	46.3186
		144.863	28.4913	143.491	46.3617
		144.997	28.5211	143.624	46.4047
		145.13	28.5507	143.758	46.4477
		145.264	28.5804	143.889	46.4902
		145.398	28.6102	144.023	46.5333
		145.53	28.6394	144.157	46.5763
		145.664	28.669	144.291	46.619
		145.797	28.6983	144.424	46.6619
		145.929	28.7276	144.558	46.7047
		146.064	28.7571	144.692	46.7472
		146.197	28.7863	144.825	46.7896
		146.33	28.8154	144.957	46.8317
		146.463	28.8444	145.09	46.8737
		146.597	28.8736	145.224	46.916
		146.729	28.9021	145.357	46.958
		146.864	28.9312	145.491	47.0001
		146.997	28.96	145.625	47.0419
		147.129	28.9884	145.759	47.0838
		147.264	29.0174	145.892	47.1253
		147.398	29.046	146.025	47.1668
		147.529	29.0741	146.159	47.2084
		147.664	29.1027	146.292	47.2498
		147.798	29.1311	146.426	47.2914
		147.931	29.1593	146.56	47.3329
		148.064	29.1876	146.692	47.3739
		148.197	29.2156	146.827	47.4155
		148.33	29.2436	146.959	47.4566
		148.464	29.2717	147.093	47.4981
		148.597	29.2996	147.226	47.5392
		148.731	29.3275	147.359	47.5803
		148.864	29.3553	147.492	47.6216
		148.998	29.3831	147.625	47.6628
		149.131	29.4107	147.759	47.7041
		149.265	29.4383	147.892	47.7454
		149.399	29.4659	148.026	47.787
		149.532	29.4932	148.16	47.8283
		149.665	29.5205	148.292	47.8692
		149.797	29.5474	148.426	47.9108
		149.93	29.5744	148.558	47.952
		150.064	29.6015	148.691	47.9932
		150.197	29.6283	148.825	48.0348
		150.33	29.6549	148.957	48.0761
		150.464	29.6815	149.09	48.1176
		150.599	29.7084	149.223	48.1593
		150.731	29.7345	149.356	48.2009
		150.865	29.7608	149.491	48.243
		150.999	29.7871	149.623	48.2846
		151.132	29.8129	149.757	48.3269
		151.265	29.8387	149.89	48.3687
		151.399	29.8645	150.024	48.4111
		151.532	29.8901	150.158	48.4537
		151.666	29.9156	150.29	48.4955
		151.798	29.9409	150.424	48.5379
		151.931	29.9659	150.557	48.5803
		152.065	29.9912	150.69	48.6227
		152.198	30.0162	150.824	48.6655
		152.33	30.041	150.958	48.7084
		152.464	30.066	151.091	48.751
		152.599	30.091	151.224	48.7938
		152.732	30.1157	151.357	48.8366
		152.865	30.1405	151.491	48.8797
		153	30.1652	151.624	48.9228
		153.132	30.1896	151.757	48.9659
		153.266	30.2142	151.891	49.009
		153.4	30.2387	152.024	49.052
		153.532	30.2629	152.158	49.0955
		153.665	30.2872	152.29	49.1382
		153.799	30.3116	152.424	49.1818
		153.932	30.3359	152.557	49.2249
		154.066	30.3603	152.69	49.2679
		154.199	30.3845	152.824	49.3115
		154.332	30.4086	152.957	49.3549
		154.465	30.4328	153.09	49.3981
		154.599	30.4573	153.225	49.4418
		154.732	30.4815	153.357	49.485
		154.865	30.5057	153.491	49.5285
		154.998	30.5302	153.624	49.5718
		155.131	30.5546	153.759	49.6155
		155.265	30.5791	153.891	49.6588
		155.4	30.6039	154.025	49.7023
		155.533	30.6285	154.159	49.746
		155.666	30.6531	154.291	49.789
		155.8	30.6779	154.424	49.8327
		155.933	30.7025	154.557	49.876
		156.066	30.7273	154.691	49.92
		156.199	30.752	154.825	49.9637
		156.332	30.7767	154.957	50.0073
		156.466	30.8018	155.091	50.0512
		156.599	30.8266	155.225	50.095
		156.731	30.8514	155.359	50.139
		156.865	30.8765	155.491	50.1827
		157	30.9017	155.624	50.2264
		157.132	30.9266	155.759	50.2707
		157.265	30.9516	155.891	50.3144
		157.401	30.9771	156.024	50.3584
		157.533	31.002	156.159	50.403
		157.665	31.027	156.291	50.4467
		157.799	31.0523	156.426	50.4912
		157.932	31.0773	156.558	50.5352
		158.066	31.1025	156.691	50.5793
		158.199	31.1277	156.824	50.6233
		158.333	31.1531	156.958	50.6677
		158.466	31.1783	157.091	50.7118
		158.6	31.2037	157.225	50.7562
		158.732	31.2287	157.358	50.8004
		158.865	31.254	157.49	50.844
		159	31.2796	157.623	50.8884
		159.133	31.3047	157.757	50.9328
		159.265	31.33	157.891	50.977
		159.402	31.3559	158.025	51.0213
		159.533	31.3809	158.159	51.066
		159.667	31.4063	158.291	51.1097
		159.8	31.4317	158.425	51.1538
		159.933	31.4571	158.559	51.1981
		160.067	31.4826	158.692	51.2422
		160.2	31.5081	158.825	51.2861
		160.334	31.5336	158.959	51.3302
		160.467	31.559	159.092	51.374
		160.601	31.5846	159.224	51.4178
		160.734	31.6101	159.358	51.4616
		160.867	31.6355	159.49	51.5052
		161.001	31.6612	159.625	51.5495
		161.134	31.6866	159.759	51.5934
		161.268	31.7122	159.892	51.637
		161.402	31.7378	160.026	51.6811
		161.534	31.7632	160.16	51.7249
		161.667	31.7886	160.292	51.7681
		161.799	31.814	160.426	51.8119
		161.933	31.8397	160.56	51.8557
		162.066	31.8651	160.693	51.8992
		162.2	31.8907	160.825	51.9426
		162.334	31.9166	160.959	51.9861
		162.468	31.9422	161.092	52.0295
		162.601	31.9678	161.226	52.0731
		162.734	31.9933	161.359	52.1163
		162.867	32.0189	161.491	52.1591
		163.001	32.0448	161.626	52.2025
		163.134	32.0703	161.759	52.2454
		163.268	32.0961	161.892	52.2885
		163.402	32.1218	162.026	52.3315
		163.535	32.1474	162.16	52.3743
		163.669	32.1732	162.292	52.4166
		163.803	32.1988	162.426	52.4596
		163.936	32.2244	162.56	52.5022
		164.07	32.2501	162.694	52.5447
		164.203	32.2756	162.828	52.5872
		164.336	32.301	162.962	52.6297
		164.469	32.3265	163.096	52.6718
		164.604	32.3522	163.229	52.7137
		164.736	32.3775	163.362	52.7556
		164.87	32.4029	163.494	52.797
		165.003	32.4283	163.628	52.8391
		165.137	32.4536	163.761	52.8807
		165.269	32.4786	163.894	52.9221
		165.404	32.504	164.027	52.9636
		165.535	32.5288	164.16	53.0051
		165.668	32.5538	164.292	53.0461
		165.801	32.5787	164.427	53.0878
		165.934	32.6035	164.559	53.1291
		166.067	32.6284	164.692	53.1701
		166.201	32.6532	164.826	53.2118
		166.334	32.6779	164.96	53.2531
		166.468	32.7027	165.093	53.2946
		166.602	32.7274	165.226	53.3357
		166.734	32.7518	165.361	53.3774
		166.866	32.776	165.494	53.4186
		167	32.8005	165.626	53.4596
		167.133	32.8248	165.76	53.5014
		167.266	32.8492	165.894	53.5428
		167.401	32.8737	166.028	53.5844
		167.533	32.8977	166.161	53.626
		167.64	32.9171	166.293	53.6672
		167.774	32.9414	166.427	53.709
		167.908	32.9657	166.561	53.7506
		168.068	32.9947	166.693	53.792
		168.175	33.0142	166.827	53.834
		168.307	33.0381	166.96	53.8758
		168.442	33.0625	167.094	53.9178
		168.575	33.0865	167.226	53.9593
		168.709	33.1107	167.361	54.0018
		168.842	33.1349	167.493	54.0435
		168.976	33.1591	167.628	54.0858
		169.109	33.1831	167.761	54.128
		169.242	33.2073	167.894	54.1699
		169.376	33.2316	168.028	54.2122
		169.509	33.2558	168.162	54.2544
		169.643	33.2802	168.294	54.296
		169.776	33.3045	168.427	54.3379
		169.909	33.3286	168.561	54.38
		170.042	33.3529	168.695	54.4223
		170.176	33.3774	168.828	54.464
		170.308	33.4017	168.961	54.5059
		170.443	33.4265	169.094	54.5475
		170.575	33.4508	169.227	54.5891
		170.708	33.4753	169.361	54.6309
		170.842	33.5001	169.494	54.6724
		170.976	33.525	169.627	54.7139
		171.109	33.5496	169.761	54.7555
		171.243	33.5744	169.893	54.7966
		171.377	33.5994	170.028	54.8382
		171.51	33.6242	170.162	54.8796
		171.644	33.6492	170.294	54.9203
		171.777	33.6741	170.427	54.9613
		171.91	33.699	170.562	55.0025
		172.044	33.7239	170.695	55.0431
		172.178	33.7489	170.827	55.0835
		172.31	33.7737	170.961	55.1244
		172.443	33.7985	171.094	55.1647
		172.576	33.8234	171.228	55.2053
		172.709	33.8482	171.363	55.246
		172.842	33.8731	171.495	55.2851
		172.976	33.8982	171.629	55.3243
		173.109	33.9231	171.763	55.3635
		173.244	33.9482	171.895	55.4022
		173.379	33.9734	172.029	55.4413
		173.51	33.998	172.162	55.48
		173.644	34.0231	172.295	55.5187
		173.777	34.048	172.428	55.5577
		173.909	34.0729	172.562	55.5966
		174.042	34.0979	172.695	55.6353
		174.175	34.1229	172.829	55.6741
		174.309	34.148	172.963	55.7131
		174.443	34.1733	173.096	55.7517
		174.576	34.1985	173.23	55.7906
		174.708	34.2233	173.363	55.8294
		174.842	34.2488	173.496	55.8682
		174.977	34.2742	173.629	55.9066
		175.109	34.2993	173.762	55.9454
		175.243	34.3247	173.895	55.9838
		175.377	34.3502	174.028	56.0227
		175.509	34.3753	174.162	56.0616
		175.642	34.4007	174.295	56.1002
		175.776	34.4261	174.428	56.1388
		175.91	34.4517	174.561	56.1774
		176.043	34.477	174.695	56.2163
		176.176	34.5024	174.829	56.2551
		176.31	34.528	174.962	56.2938
		176.443	34.5535	175.095	56.3325
		176.578	34.5792	175.228	56.3711
		176.71	34.6046	175.362	56.4099
		176.845	34.6302	175.496	56.4487
		176.978	34.6557	175.629	56.4872
		177.111	34.681	175.762	56.5259
		177.244	34.7065	175.896	56.5647
		177.378	34.732	176.029	56.6031
		177.511	34.7573	176.163	56.6419
		177.644	34.7825	176.296	56.6805
		177.777	34.8078	176.43	56.7191
		177.911	34.8332	176.563	56.7576
		178.044	34.8585	176.697	56.7963
		178.178	34.8837	176.829	56.8346
		178.311	34.9089	176.962	56.8729
		178.444	34.9336	177.097	56.9117
		178.579	34.9583	177.23	56.9502
		178.71	34.9823	177.364	56.9888
		178.844	35.0068	177.498	57.0274
		178.977	35.0312	177.631	57.0657
		179.111	35.0556	177.765	57.1044
		179.245	35.0799	177.898	57.1426
		179.379	35.1044	178.031	57.1809
		179.512	35.1287	178.165	57.2194
		179.646	35.153	178.298	57.2577
		179.779	35.1773	178.43	57.2957
		179.911	35.2014	178.564	57.334
		180.044	35.2256	178.697	57.3721
		180.178	35.2499	178.829	57.4102
		180.31	35.274	178.963	57.4486
		180.444	35.2983	179.097	57.487
		180.577	35.3226	179.231	57.5251
		180.709	35.3467	179.364	57.5635
		180.843	35.371	179.497	57.6015
		180.977	35.3954	179.63	57.6394
		181.111	35.4198	179.764	57.6776
		181.244	35.4441	179.896	57.7155
		181.379	35.4686	180.03	57.7537
		181.511	35.4927	180.165	57.792
		181.645	35.5171
		181.778	35.5414
		181.912	35.5657
		182.045	35.59
		182.178	35.6143
		182.312	35.6386
		182.446	35.6629
		182.579	35.6872
		182.711	35.7113
		182.844	35.7355
		182.979	35.7599
		183.111	35.784
		183.244	35.8081
		183.377	35.8324
		183.51	35.8564
		183.643	35.8807
		183.777	35.905
		183.91	35.929
		184.045	35.9535
		184.179	35.9778
		184.312	36.002
		184.444	36.0259
		184.579	36.0502
		184.712	36.0744
		184.845	36.0984
		184.979	36.1226
		185.112	36.1467
		185.245	36.1707
		185.38	36.1951
		185.512	36.2188
		185.645	36.2428
		185.778	36.2668
		185.912	36.2908
		186.046	36.3149
		186.18	36.339
		186.313	36.3631
		186.447	36.3871
		186.582	36.4112
		186.715	36.4351
		186.848	36.4591
		186.983	36.4832
		187.115	36.5069
		187.249	36.5308
		187.382	36.5547

## Sheet: Fig. 2d
ICAA-1		ICAA-2		ICAA
Compressive strain (%)	Compressive stress (kPa)	Compressive strain (%)	Compressive stress (kPa)	Compressive strain (%)	Compressive stress (kPa)
0	0.03083	0	0.03083	0	0.03083
0	0	0.13396	0.03083	0.50861	0.03083
0.05245	0	0.47455	0.03083	1.13983	0.06166
0.37215	0	0.94683	0	1.86869	0.12332
0.77677	0.03083	1.52129	0	2.69065	0.12332
1.33374	0.03083	2.22063	0.03083	3.59661	0.15415
2.00561	0.06166	3.00853	0.03083	4.57296	0.24664
2.79986	0.06166	3.88043	0.09249	5.60835	0.24664
3.70151	0.06166	4.82727	0.12332	6.70731	0.3083
4.69058	0.12332	5.83995	0.15415	7.57922	0.36996
5.75957	0.15415	6.91621	0.18498	7.72	0.33913
6.896	0.21581	8.03788	0.21581	7.95387	0.43162
8.09237	0.24664	9.21177	0.27747	8.35122	0.43162
9.35119	0.27747	10.2971	0.3083	8.88027	0.43162
10.6575	0.33913	10.5174	0.36996	9.51603	0.46245
12.0037	0.43162	10.7149	0.36996	10.2562	0.52411
13.3899	0.49328	11.0737	0.43162	11.0941	0.55494
14.8085	0.55494	11.5664	0.40079	12.0046	0.55494
16.2547	0.64743	12.1817	0.46245	12.99	0.64743
17.7283	0.77075	12.9038	0.49328	14.0368	0.70909
19.2219	0.86324	13.7189	0.49328	15.1335	0.80158
20.7404	0.95574	14.6135	0.55494	16.2846	0.86324
22.2715	1.04823	15.5808	0.6166	17.4812	0.9249
23.8176	1.17155	16.6116	0.64743	18.7164	1.0174
25.3861	1.29487	17.7015	0.77075	19.9744	1.17155
26.9546	1.41819	18.8413	0.83241	21.2709	1.26404
28.5456	1.57234	20.0198	0.86324	22.5901	1.41819
30.1366	1.69566	21.2413	0.98657	23.9343	1.51068
31.7426	1.88064	22.4992	1.07906	25.2966	1.634
33.3561	2.06562	23.7867	1.17155	26.6771	1.81898
34.967	2.15811	25.0991	1.3257	28.0758	1.97313
36.593	2.40475	26.4365	1.44902	29.4836	2.15811
38.2315	2.58973	27.7943	1.51068	30.9072	2.34309
39.8649	2.77471	29.1725	1.634	32.3445	2.49724
41.5059	3.02136	30.5621	1.81898	33.7863	2.74388
43.1418	3.268	31.9699	1.97313	35.2372	2.9597
44.7803	3.5763	33.3913	2.12728	36.7063	3.20634
46.4213	3.85377	34.8217	2.31226	38.1708	3.45298
48.0722	3.97709	36.2681	2.49724	39.6399	3.79211
49.7281	4.31622	37.7122	2.65139	41.1112	4.10041
51.3866	4.68619	39.1699	2.89804	42.5985	4.40871
53.0425	5.11781	40.639	3.11385	44.088	4.77868
54.7009	5.5186	42.108	3.39132	45.5775	5.2103
56.3644	6.01188	43.5771	3.69962	47.067	5.61109
58.0253	6.536	45.0666	3.97709	48.5542	6.16603
59.6863	7.12177	46.5561	4.31622	50.0483	6.65932
61.3472	7.7692	48.0434	4.65536	51.5537	7.30675
63.0081	8.4783	49.5306	5.05615	53.0568	7.98501
64.669	9.27988	51.0224	5.45694	54.5645	8.72494
66.3325	10.2048	52.5119	5.70358	56.0744	9.58818
67.9909	11.1605	54.0082	6.22769	57.5776	10.5439
69.6518	12.3321	55.5136	6.72098	59.0875	11.6846
71.3178	13.6578	57.0167	7.33758	60.5952	12.887
72.9762	15.1684	58.5267	7.98501	62.1028	14.3052
74.6347	16.8949	60.0366	8.75577	63.615	15.8775
76.2981	18.8989	61.5443	9.58818	65.1273	17.6657
77.9615	21.2728	63.0519	10.4823	66.6326	19.7313
79.6249	24.1092	64.5664	11.4997	68.1449	22.1361
		66.0741	12.702	69.6571	24.8491
		67.5818	14.0586	71.1625	28.2096
		69.0962	15.6001	72.677	32.0942
		70.6039	17.3574	74.1869	36.8421
		72.1116	19.3613	75.6946	42.6998
		73.6261	21.7661	77.2068	46.1528
		75.1337	24.6025	78.7213	54.1069
		76.6414	27.8705	80.2312	62.7702
		78.1559	31.9092
		79.6636	36.8421

## Sheet: Fig. 2e
	ICAA-1	ICAA-2	ICAA
Tensile modulus (kPa)	12	20	34
	10	21	29
	8	26	34
		p
	ICAA-2 vs ICAA-1	0.00367
	ICAA vs ICAA-1	0.000146687
	ICAA vs ICAA-2	0.01022

## Sheet: Fig. 2f
ICAA-1
Time (h)	Swelling ratio (%)
0.5	9.759	4.16	11.55	3.955	10.95
8.5	20.8	12.27	14.33	17.42	13.71
16.5	20.08	22.48	21.74	18.47	22.39
24	24.18	26.08	19.97	21.47	26.64
48	24.15	25.33	22.6	19.07	24.87
96	25.38	22.19	23.07	25.92	20.75
ICAA-2
Time (h)	Swelling ratio (%)
0.5	4.09	6.37	6.08	2.49	8.74
7.99	12.52	8.79	11.08	9.38	13.86
18.19	11.43	15.08	17.76	15.38	17.46
24	18.42	16.09	15.96	18.09	14.62
48	18.19	15.34	19.1	15.07	18.04
96	17.24	18.09	16.67	17.05	18.92
ICAA
Time (h)	Swelling ratio (%)
0.5	3.51	3.84	4.65	6.95	5.72
8.5	6.25	7.03	8.65	7.71	6.87
16.5	10.38	9.88	8.02	9.41	8.74
24	10.17	9.89	8.78	8.39	9.77
48	9.87	10.27	8.17	10.81	7.75
96	10.45	9.19	9.04	8.36	9.06

## Sheet: Fig. 2i
ICAA-1		ICAA-2		ICAA
Displacement (mm)	Peeling force (N)	Displacement (mm)	Peeling force (N)	Displacement (mm)	Peeling force (N)
0	0	0.000124882	0.00242	0	0.00242
0.00512	0.00242	0.00724	0	0.00537	0
0.01848	0	0.01886	0.00242	0.02198	0.00242
0.03509	0.00242	0.03472	0.00484	0.03821	0.00242
0.05482	0	0.05482	0.00242	0.05882	0.00242
0.07805	0	0.07818	0.00242	0.08317	0.00484
0.10465	0	0.10503	0	0.1104	0.00484
0.13412	0	0.13412	0	0.14012	0.00484
0.16597	0.00242	0.16597	0.00242	0.17259	0.00484
0.19969	0.00484	0.19969	0.00242	0.20681	0.00726
0.2354	0.00484	0.23553	0.00242	0.2429	0.00726
0.27287	0.00726	0.27274	0.00484	0.28049	0.00726
0.31171	0.00726	0.31171	0.00484	0.3197	0.00969
0.35179	0.00726	0.35192	0.00726	0.36004	0.01211
0.39313	0.00726	0.39325	0.00726	0.40137	0.01453
0.43559	0.00969	0.43559	0.00969	0.44408	0.01695
0.47892	0.00969	0.47892	0.01453	0.48767	0.01695
0.52288	0.01211	0.52263	0.01211	0.53162	0.02179
0.56796	0.01211	0.56771	0.01453	0.57683	0.02421
0.61292	0.01453	0.61292	0.01695	0.62216	0.02179
0.65925	0.01211	0.65913	0.01695	0.66837	0.02664
0.70546	0.01211	0.70558	0.01695	0.70484	0.02664
0.75217	0.01453	0.75229	0.01937	0.70796	0.02906
0.79962	0.01695	0.79975	0.02179	0.71133	0.02906
0.84708	0.01695	0.83684	0.02179	0.71882	0.02906
0.89466	0.01937	0.84021	0.02179	0.72919	0.02906
0.94274	0.01937	0.84333	0.02179	0.74205	0.02906
0.99144	0.02179	0.85082	0.02664	0.75754	0.02906
1.04014	0.02179	0.86106	0.02179	0.77527	0.02906
1.08872	0.02664	0.87405	0.02421	0.79463	0.02906
1.13743	0.02421	0.88941	0.02421	0.81561	0.02906
1.18613	0.02421	0.90702	0.02421	0.83821	0.0339
1.23471	0.02421	0.9265	0.02421	0.86206	0.0339
1.28391	0.02421	0.94773	0.02664	0.88704	0.0339
1.33362	0.02664	0.96996	0.02421	0.91289	0.03632
1.3832	0.02906	0.99369	0.02906	0.93949	0.03632
1.43277	0.02906	1.01842	0.02664	0.96696	0.03874
1.48235	0.03148	1.04439	0.03148	0.99519	0.04116
1.52082	0.02664	1.07099	0.02906	1.02391	0.04116
1.52381	0.02906	1.09846	0.03148	1.05338	0.04359
1.52731	0.02664	1.12669	0.03148	1.0831	0.04601
1.53443	0.02421	1.15516	0.03148	1.1132	0.04843
1.54442	0.02664	1.18488	0.0339	1.1438	0.04601
1.55741	0.02664	1.21461	0.03632	1.17489	0.04843
1.57277	0.02664	1.2447	0.03632	1.20561	0.05085
1.59038	0.02664	1.27555	0.04116	1.23733	0.05327
1.60973	0.02906	1.30652	0.03874	1.2693	0.05327
1.63059	0.02664	1.33736	0.04359	1.30127	0.05811
1.65319	0.02664	1.36908	0.04359	1.33337	0.05811
1.67667	0.02906	1.40093	0.04601	1.36546	0.06053
1.70152	0.02906	1.43302	0.04843	1.39743	0.06296
1.7275	0.02906	1.46512	0.04843	1.42953	0.06538
1.7541	0.02906	1.49721	0.05085	1.46187	0.0678
1.78145	0.02906	1.52906	0.05327	1.49459	0.07264
1.80979	0.02906	1.56128	0.05569	1.52769	0.07022
1.83827	0.0339	1.5935	0.05569	1.56053	0.07264
1.86799	0.0339	1.62622	0.05811	1.59325	0.07506
1.89771	0.02906	1.65931	0.05811	1.62659	0.07748
1.92768	0.03148	1.6924	0.06053	1.65969	0.07991
1.95853	0.02906	1.7255	0.06053	1.6929	0.08233
1.98925	0.0339	1.75847	0.06296	1.72625	0.08475
2.02022	0.02906	1.79144	0.06538	1.75934	0.08717
2.05182	0.03148	1.82453	0.06538	1.79256	0.09201
2.08379	0.03148	1.858	0.06538	1.8259	0.09443
2.11588	0.03632	1.89109	0.07022	1.85912	0.09686
2.14798	0.0339	1.92394	0.07264	1.89222	0.1017
2.18007	0.0339	1.95741	0.07264	1.92556	0.10412
2.21204	0.03632	1.9905	0.07264	1.95865	0.1017
2.24413	0.03632	2.02372	0.07506	1.99187	0.10896
2.27623	0.03874	2.05694	0.07748	2.02509	0.10896
2.3092	0.03874	2.09016	0.07506	2.05843	0.11381
2.34204	0.04116	2.12337	0.07748	2.09153	0.11623
2.37514	0.04359	2.15672	0.07748	2.12487	0.11623
2.40836	0.04116	2.18981	0.07991	2.15797	0.12107
2.4412	0.04601	2.22303	0.07991	2.19118	0.12107
2.47454	0.04843	2.25637	0.08233	2.22453	0.12591
2.50751	0.04843	2.28947	0.08233	2.25762	0.12833
2.54061	0.04601	2.32269	0.08233	2.29084	0.13076
2.57382	0.04601	2.35603	0.08475	2.32443	0.13318
2.60692	0.04601	2.38912	0.08475	2.3574	0.1356
2.63989	0.05085	2.42234	0.08475	2.3905	0.14044
2.67323	0.05085	2.45569	0.08717	2.42384	0.14286
2.70632	0.05085	2.48878	0.08959	2.45693	0.14771
2.73942	0.05327	2.522	0.09201	2.49028	0.15255
2.77276	0.05327	2.55534	0.09201	2.52337	0.15497
2.80598	0.05327	2.58856	0.09443	2.55659	0.15981
2.8392	0.05327	2.62178	0.09443	2.58993	0.16465
2.87254	0.05569	2.65512	0.09443	2.62315	0.16465
2.90576	0.05569	2.68847	0.09443	2.65625	0.1695
2.93873	0.05327	2.72144	0.09686	2.68959	0.1695
2.9722	0.05569	2.7549	0.09686	2.72281	0.17676
3.00529	0.05569	2.78812	0.09686	2.75603	0.1816
3.03851	0.05569	2.82109	0.09686	2.78912	0.18403
3.07185	0.05569	2.85456	0.1017	2.82271	0.18887
3.10495	0.05569	2.88765	0.10412	2.85568	0.19613
3.13817	0.05569	2.921	0.1017	2.8889	0.19613
3.17151	0.05811	2.95447	0.10412	2.92212	0.19855
3.20473	0.05811	2.98756	0.10412	2.95534	0.20098
3.2377	0.06053	3.02078	0.10654	2.98856	0.20824
3.27104	0.06053	3.054	0.11138	3.02165	0.21308
3.30439	0.06053	3.08722	0.11138	3.05512	0.21308
3.33748	0.06053	3.12043	0.11381	3.08859	0.21793
3.37082	0.06296	3.15378	0.11381	3.12206	0.22035
3.40404	0.06053	3.187	0.11623	3.15528	0.22761
3.43714	0.06053	3.22009	0.11138	3.18849	0.23003
3.47073	0.06538	3.25356	0.11623	3.22196	0.23488
3.50395	0.06296	3.2869	0.11381	3.25531	0.23972
3.53729	0.06538	3.32012	0.11865	3.28865	0.24456
3.57063	0.06538	3.35384	0.11865	3.32212	0.2494
3.60373	0.06538	3.38693	0.12107	3.35521	0.25425
3.63695	0.06538	3.42015	0.12349	3.38856	0.25667
3.67017	0.0678	3.45374	0.12349	3.4219	0.26151
3.70351	0.0678	3.48684	0.12591	3.45524	0.26635
3.73673	0.0678	3.52031	0.12591	3.48859	0.2712
3.77007	0.07022	3.55353	0.12591	3.52193	0.27846
3.80354	0.0678	3.58699	0.12591	3.55515	0.28088
3.83676	0.07022	3.62021	0.13076	3.58837	0.28815
3.8701	0.07022	3.65368	0.13076	3.62171	0.28815
3.90357	0.07264	3.68702	0.13076	3.65518	0.29541
3.93654	0.07022	3.72024	0.13076	3.68852	0.30025
3.97001	0.07264	3.75359	0.13318	3.72199	0.3051
4.0031	0.07264	3.78693	0.13318	3.75534	0.30994
4.03645	0.07022	3.82015	0.1356	3.78868	0.31236
4.06979	0.07264	3.85362	0.1356	3.82227	0.31478
4.10313	0.07022	3.88696	0.13802	3.85537	0.3172
4.13635	0.07022	3.92006	0.13802	3.88871	0.32205
4.1697	0.07022	3.95365	0.14286	3.92218	0.32205
4.20329	0.07022	3.98662	0.14286	3.9554	0.32931
4.23663	0.07264	4.02009	0.14528	3.98874	0.32931
4.2701	0.0678	4.05343	0.14771	4.02208	0.33415
4.30344	0.0678	4.0869	0.14771	4.05555	0.33657
4.33666	0.07022	4.12012	0.15013	4.08877	0.339
4.37001	0.07264	4.15359	0.15013	4.12211	0.33657
4.40335	0.07264	4.1868	0.15255	4.15533	0.33173
4.43619	0.07264	4.22015	0.15497	4.1883	0.32931
4.46991	0.07264	4.25374	0.15739	4.2219	0.32931
4.50313	0.07264	4.28708	0.15981	4.25524	0.32447
4.53647	0.0678	4.32018	0.15739	4.28858	0.3172
4.56969	0.07022	4.3539	0.16465	4.32205	0.3172
4.60291	0.07264	4.38712	0.16223	4.35527	0.31478
4.63638	0.07264	4.42033	0.16465	4.38874	0.31236
4.66985	0.07506	4.45393	0.16465	4.42221	0.31478
4.70319	0.07506	4.4869	0.16708	4.45555	0.30994
4.73629	0.07264	4.52024	0.16708	4.48889	0.30994
4.76975	0.07506	4.55358	0.16708	4.52249	0.30994
4.8031	0.07991	4.58693	0.16708	4.55596	0.30994
4.83657	0.07991	4.62015	0.1695	4.58917	0.31478
4.86991	0.07748	4.65349	0.17192	4.62264	0.31478
4.90325	0.07991	4.68708	0.17192	4.65574	0.31478
4.93622	0.07991	4.72005	0.17192	4.68896	0.3172
4.97007	0.07991	4.75352	0.17434	4.72242	0.32205
5.00316	0.07991	4.78686	0.17434	4.75552	0.32205
5.0365	0.07991	4.82008	0.17676	4.78886	0.32205
5.06972	0.07991	4.85368	0.17676	4.8227	0.32205
5.10307	0.08233	4.88702	0.17918	4.85555	0.32689
5.13641	0.08233	4.92036	0.1816	4.88889	0.32931
5.16988	0.08475	4.95408	0.18403	4.92224	0.32931
5.20335	0.08475	4.98717	0.18403	4.95558	0.32931
5.23631	0.08233	5.02027	0.18887	4.98905	0.32931
5.26991	0.08717	5.05361	0.19129	5.02239	0.33415
5.30313	0.08233	5.08696	0.19129	5.05549	0.33657
5.33635	0.08233	5.12017	0.19371	5.08858	0.339
5.36981	0.08475	5.15364	0.19371	5.12217	0.34384
5.40341	0.08475	5.18736	0.19613	5.15552	0.34868
5.43638	0.08233	5.22033	0.19855	5.18886	0.34868
5.46984	0.08717	5.2538	0.2034	5.22258	0.35352
5.50306	0.08233	5.28689	0.2034	5.25567	0.35352
5.53666	0.08717	5.31999	0.20582	5.28914	0.35595
5.56975	0.08475	5.35345	0.2034	5.32261	0.35595
5.60322	0.08475	5.38692	0.20824	5.35558	0.36079
5.63656	0.08233	5.42027	0.20824	5.3888	0.36079
5.67003	0.07991	5.45386	0.21066	5.42226	0.36079
5.70325	0.07748	5.48708	0.21066	5.45573	0.36079
5.73659	0.07991	5.5203	0.21066	5.48895	0.36321
5.76994	0.07264	5.55352	0.2155	5.52242	0.36321
5.80303	0.07264	5.58686	0.21793	5.55564	0.36321
5.83625	0.07022	5.6202	0.21793	5.58911	0.36079
5.86972	0.06296	5.65355	0.21793	5.62245	0.35837
5.90331	0.05569	5.68714	0.22035	5.65567	0.35352
5.93628	0.05327	5.72023	0.21793	5.68901	0.3511
5.96962	0.05085	5.7537	0.22035	5.72248	0.34626
6.00297	0.05085	5.78692	0.2155	5.7557	0.34142
6.03656	0.05085	5.82014	0.21793	5.78904	0.34142
6.07003	0.04843	5.85361	0.21793	5.82251	0.339
6.10337	0.04601	5.8872	0.22035	5.85561	0.34142
6.13659	0.04601	5.92042	0.21793	5.88895	0.339
6.17006	0.04601	5.95389	0.21793	5.92229	0.33415
6.19666	0.04116	5.98698	0.21793	5.95551	0.33173
6.23	0.02906	6.02033	0.2155	5.98873	0.33173
6.26984	0.03148	6.05379	0.21793	6.02232	0.32931
6.29644	0.02906	6.08726	0.21793	6.05529	0.32447
6.30418	0.02906	6.12036	0.22277	6.08851	0.3172
6.36288	0.02906	6.15358	0.22035	6.12186	0.31478
6.39647	0.02664	6.18704	0.22277	6.1552	0.31236
6.42969	0.02906	6.22014	0.22519	6.18842	0.31236
6.46328	0.02664	6.25361	0.22519	6.22201	0.30994
6.4965	0.02664	6.2867	0.22277	6.25523	0.3051
6.5296	0.02664	6.32017	0.22277	6.28832	0.3051
6.56319	0.02664	6.35364	0.22035	6.32192	0.30267
6.59653	0.02421	6.38686	0.2155	6.35526	0.30267
6.63	0.02421	6.4202	0.21308	6.3886	0.3051
6.66359	0.02421	6.45367	0.21066	6.42195	0.3051
6.69694	0.02421	6.48689	0.21066	6.45517	0.30267
6.73028	0.01695	6.52023	0.21308	6.48851	0.30025
6.76388	0.01695	6.5537	0.20824	6.5221	0.30267
6.79709	0.01211	6.58692	0.20824	6.55532	0.30267
6.83019	0.00969	6.62014	0.20824	6.58879	0.30267
6.86353	0.00969	6.6536	0.2034	6.62238	0.29783
6.89687	0.00969	6.68695	0.19371	6.65548	0.29783
6.92972	0.00969	6.72017	0.18645	6.68857	0.29783
6.96344	0.01211	6.75376	0.17918	6.72191	0.29541
6.99666	0.01211	6.7871	0.17918	6.75538	0.29299
7.03012	0.00969	6.82032	0.17676	6.78873	0.29299
7.06359	0.00969	6.85354	0.17676	6.8222	0.29299
7.09694	0.01211	6.88701	0.17434	6.85516	0.29299
7.13028	0.00969	6.92035	0.17434	6.88838	0.29299
7.16375	0.01211	6.95382	0.17192	6.92173	0.29299
7.19709	0.01211	6.98741	0.17434	6.95519	0.29057
7.23031	0.01453	7.02063	0.17192	6.98866	0.28815
7.26353	0.01211	7.05423	0.17192	7.02213	0.28572
7.29712	0.01453	7.08769	0.1695	7.05535	0.28572
7.33009	0.01453	7.12091	0.16708	7.08857	0.2833
7.36343	0.01695	7.15426	0.16465	7.12216	0.27846
7.39665	0.01695	7.1876	0.16465	7.15526	0.27846
7.42987	0.01695	7.22057	0.16223	7.18872	0.27604
7.46322	0.01453	7.25404	0.16465	7.22207	0.26877
7.49631	0.01937	7.28726	0.16223	7.25554	0.26151
7.5364	0.01695	7.32073	0.16223	7.28863	0.26151
7.56312	0.01937	7.35432	0.15981	7.3221	0.25667
7.59647	0.01937	7.38766	0.15739	7.35519	0.25425
7.62981	0.01937	7.42088	0.15497	7.38866	0.25667
7.66328	0.01695	7.45435	0.15255	7.42188	0.25667
7.69675	0.01937	7.48757	0.15013	7.45522	0.25667
7.72996	0.01937	7.52079	0.14286	7.48844	0.25183
7.76343	0.01695	7.55401	0.14528	7.52191	0.25425
7.79703	0.01937	7.58747	0.14286	7.55538	0.25425
7.83024	0.01695	7.62069	0.14286	7.58822	0.25183
7.86371	0.01937	7.65429	0.14286	7.62194	0.25425
7.89706	0.01695	7.6875	0.14044	7.65504	0.25667
7.93028	0.01453	7.72047	0.13802	7.68825	0.25667
7.96362	0.01453	7.75394	0.1356	7.72185	0.25425
7.99684	0.01453	7.78704	0.13318	7.75519	0.25667
8.03031	0.01211	7.82038	0.13076	7.78841	0.25667
8.06377	0.01453	7.85372	0.12833	7.822	0.25667
8.09712	0.00969	7.88694	0.12833	7.85535	0.25667
8.13021	0.00969	7.92029	0.12591	7.88844	0.25667
8.16356	0.00726	7.95388	0.12107	7.92178	0.25909
8.19677	0.00726	7.98697	0.12349	7.955	0.25909
8.23012	0.00726	8.02044	0.12107	7.98835	0.26151
8.26346	0.00969	8.05391	0.12107	8.02194	0.25909
8.29668	0.00726	8.08738	0.11865	8.05528	0.25909
8.3299	0.00484	8.12072	0.11865	8.08825	0.25909
8.36337	0	8.15419	0.11138	8.12197	0.26393
8.39659	0.00484	8.18766	0.11138	8.15531	0.26151
8.4298	0.00969	8.22063	0.11138	8.18866	0.26151
8.46327	0.00969	8.2541	0.11138	8.22213	0.25909
8.49649	0.01453	8.28719	0.11138	8.25547	0.26151
8.52971	0.01937	8.32041	0.10896	8.28881	0.26151
8.56318	0.01695	8.35375	0.11138	8.32216	0.25909
8.5964	0.01937	8.38685	0.10896	8.35538	0.25909
8.62974	0.01937	8.42031	0.10654	8.38859	0.26151
8.66309	0.01937	8.45391	0.10896	8.42219	0.25909
8.69655	0.01937	8.487	0.10896	8.45541	0.25909
8.7299	0.01695	8.52009	0.10896	8.48862	0.25667
8.76312	0.01937	8.55356	0.10654	8.52209	0.25667
8.79646	0.01937	8.58703	0.10896	8.55556	0.25183
8.82993	0.01937	8.62025	0.10896	8.58841	0.2494
8.86352	0.01937	8.65359	0.10896	8.62187	0.24698
8.89674	0.01695	8.68694	0.11138	8.65509	0.24698
8.92996	0.01695	8.72016	0.10896	8.68856	0.24698
8.9633	0.02179	8.75375	0.11138	8.72215	0.24698
8.99665	0.02179	8.78684	0.11138	8.75562	0.24456
9.02974	0.01937	8.82031	0.10896	8.78897	0.24456
9.06308	0.02421	8.85378	0.10896	8.82231	0.24456
9.09643	0.02179	8.887	0.11623	8.85553	0.24456
9.12965	0.02179	8.92047	0.11138	8.88862	0.24698
9.16324	0.02421	8.95394	0.11381	8.92209	0.24698
9.19646	0.02421	8.9874	0.11623	8.95543	0.24456
9.22993	0.02421	9.0205	0.11381	8.98878	0.24698
9.26339	0.02179	9.05372	0.11381	9.02237	0.24456
9.29649	0.02421	9.08706	0.11623	9.05584	0.24214
9.32996	0.02421	9.1204	0.11623	9.08918	0.24698
9.36318	0.02421	9.15387	0.12107	9.1224	0.24456
9.39652	0.02421	9.18747	0.12107	9.15562	0.24698
9.42961	0.02664	9.22056	0.11865	9.18884	0.24698
9.46321	0.03148	9.25403	0.12349	9.22206	0.2494
9.4963	0.03148	9.28712	0.12349	9.25528	0.24698
9.52964	0.03148	9.32022	0.12591	9.28862	0.2494
9.56349	0.0339	9.35368	0.12591	9.32221	0.24698
9.59658	0.03632	9.38703	0.12833	9.35531	0.24456
9.6298	0.0339	9.42037	0.12833	9.38865	0.24214
9.66327	0.03874	9.45384	0.12833	9.42237	0.23972
9.69636	0.03632	9.48731	0.12591	9.45546	0.23972
9.7297	0.03632	9.5204	0.12591	9.48868	0.23972
9.76317	0.03632	9.55387	0.13076	9.52215	0.24214
9.79652	0.03632	9.58721	0.12833	9.55562	0.2373
9.82986	0.03632	9.62043	0.12833	9.58884	0.23972
9.86308	0.03632	9.6539	0.12591	9.62218	0.23972
9.89667	0.03632	9.68712	0.13076	9.65527	0.23972
9.92977	0.03632	9.72034	0.13076	9.68849	0.23972
9.96336	0.03632	9.75381	0.13318	9.72184	0.23972
9.99645	0.03632	9.78715	0.13318	9.75518	0.24214
10.0299	0.03632	9.82062	0.13076	9.7884	0.23972
10.0635	0.03874	9.85396	0.13318	9.82199	0.23972
10.0969	0.03874	9.88731	0.13318	9.85521	0.23972
10.1304	0.03632	9.92052	0.1356	9.88818	0.23972
10.1638	0.03632	9.95374	0.13318	9.92177	0.23003
10.197	0.03632	9.98721	0.13318	9.95524	0.22519
10.2302	0.0339	10.0204	0.1356	9.98846	0.22277
10.2637	0.0339	10.0538	0.13318	10.0222	0.21793
10.2972	0.03632	10.0871	0.13076	10.0556	0.2155
10.3303	0.0339	10.1203	0.13076	10.0887	0.21793
10.3635	0.0339	10.1537	0.13076	10.1221	0.21066
10.3968	0.03632	10.1872	0.13076	10.1553	0.21066
10.4299	0.0339	10.2202	0.13076	10.1887	0.20824
10.4635	0.03874	10.2537	0.13318	10.222	0.20582
10.4967	0.03632	10.2869	0.13076	10.2553	0.2034
10.5301	0.03148	10.3203	0.13318	10.2886	0.20098
10.5634	0.0339	10.3536	0.1356	10.322	0.20098
10.5968	0.0339	10.387	0.13318	10.3554	0.20098
10.6302	0.03632	10.4203	0.13318	10.3885	0.20582
10.6638	0.03632	10.4538	0.13076	10.4219	0.20582
10.6969	0.0339	10.4871	0.13076	10.4555	0.20824
10.73	0.03148	10.5202	0.13076	10.4889	0.20824
10.7634	0.03632	10.5537	0.13076	10.5221	0.21066
10.7968	0.0339	10.587	0.13318	10.5554	0.21308
10.8299	0.0339	10.6202	0.13318	10.5886	0.21308
10.8633	0.0339	10.6537	0.1356	10.6221	0.21308
10.8967	0.0339	10.6872	0.13802	10.6555	0.21308
10.9299	0.0339	10.7204	0.13802	10.6885	0.2155
10.9632	0.0339	10.7537	0.13802	10.7219	0.2155
10.9965	0.0339	10.7868	0.13802	10.7551	0.21793
11.0298	0.03632	10.8203	0.14286	10.7886	0.21793
11.0633	0.0339	10.8539	0.14044	10.8221	0.22035
11.0967	0.03874	10.8874	0.14044	10.8553	0.22035
11.1299	0.04116	10.9208	0.14286	10.8886	0.22035
11.1632	0.04116	10.9543	0.14286	10.9221	0.22035
11.1966	0.04359	10.9874	0.14528	10.9556	0.2155
11.2299	0.04116	11.0205	0.14286	10.9888	0.21308
11.2633	0.04116	11.0538	0.1356	11.0221	0.20582
11.2965	0.04359	11.087	0.13318
11.3298	0.04359	11.1204	0.13318
11.3633	0.04116	11.1539	0.13076
11.3969	0.04359	11.1873	0.12833
11.4301	0.04359	11.2204	0.12833
11.4633	0.04359	11.2538	0.12833
11.4967	0.04359	11.287	0.12833
11.53	0.03874	11.3205	0.12349
11.5635	0.04116	11.3538	0.12107
11.5967	0.04116	11.387	0.11865
11.63	0.04116	11.4205	0.11865
11.6634	0.04116	11.454	0.11865
11.6966	0.04116	11.4872	0.11381
11.7299	0.04116	11.5201	0.11138
11.7632	0.04116	11.5535	0.11138
11.7966	0.03874	11.5869	0.11381
11.83	0.04116	11.6204	0.11138
11.8634	0.04116	11.6538	0.11138
11.897	0.04116	11.6872	0.10654
11.9303	0.03874	11.7203	0.10654
11.9637	0.03874	11.7538	0.10412
11.9969	0.03874	11.7871	0.10654
12.0302	0.03632	11.8204	0.10654
12.0638	0.03632	11.8539	0.10654
12.097	0.04116	11.8871	0.10412
12.1302	0.04116	11.9204	0.10412
12.1637	0.03632	11.9539	0.10412
12.1966	0.03874	11.987	0.10654
12.23	0.04116	12.0202	0.10412
12.2632	0.03874	12.0536	0.10412
12.2967	0.04116	12.0871	0.10412
12.33	0.03632	12.1206	0.1017
12.3635	0.03874	12.1539	0.1017
12.3969	0.03874	12.1874	0.1017
12.4302	0.03632	12.2205	0.10412
12.4636	0.03874	12.2538	0.10654
12.4969	0.03874	12.2873	0.10412
12.5301	0.03874	12.3206	0.10412
12.5634	0.03874	12.3541	0.10654
12.5965	0.03874	12.3873	0.10654
12.63	0.03874	12.4208	0.10412
12.6633	0.03632	12.454	0.10654
12.6967	0.03632	12.4872	0.10412
12.73	0.03632	12.5203	0.10654
12.7635	0.03632	12.5537	0.10654
12.7968	0.03632	12.5873	0.10896
12.83	0.0339	12.6207	0.10896
12.8635	0.03632	12.6541	0.10654
12.8971	0.03632	12.6873	0.10896
12.9299	0.03632	12.7206	0.10896
12.9635	0.03874	12.754	0.11138
12.9966	0.03632	12.7872	0.11138
13.03	0.03632	12.8205	0.11138
13.0636	0.0339	12.854	0.11138
13.0968	0.0339	12.8872	0.11138
13.1301	0.03632	12.9205	0.11381
13.1635	0.03874	12.954	0.11381
13.1968	0.0339	12.9871	0.11623
13.2299	0.0339	13.0204	0.11381
13.2632	0.0339	13.054	0.11623
13.2968	0.03632	13.0873	0.11623
13.3299	0.03632	13.1205	0.11623
13.3635	0.03632	13.154	0.12107
13.397	0.0339	13.1872	0.11865
13.43	0.0339	13.2203	0.12107
13.4636	0.0339	13.2539	0.12349
13.497	0.03632	13.2873	0.12349
13.5303	0.03632	13.3204	0.12349
13.5635	0.03632	13.3539	0.12349
13.5967	0.03148	13.3874	0.12107
13.6302	0.03632	13.4206	0.12349
13.6634	0.0339	13.4539	0.12591
13.6966	0.0339	13.487	0.12833
13.7299	0.0339	13.5206	0.12591
13.7635	0.0339	13.5542	0.12591
13.7971	0.0339	13.5874	0.12349
13.8305	0.0339	13.621	0.12591
13.8639	0.03148	13.6546	0.12349
13.8971	0.03632	13.688	0.12591
13.9304	0.0339	13.7209	0.12349
13.9638	0.0339	13.7543	0.12349
13.9969	0.0339	13.7876	0.12591
14.0302	0.03148	13.8211	0.12591
14.0636	0.0339	13.8544	0.12591
14.0971	0.0339	13.8878	0.12349
14.1304	0.03148	13.921	0.12591
14.1638	0.0339	13.9543	0.12591
14.197	0.0339	13.9876	0.12349
14.2302	0.0339	14.0207	0.12349
14.2636	0.0339	14.0539	0.12107
14.297	0.0339	14.0874	0.12107
14.3302	0.0339	14.1208	0.12107
14.3636	0.03632	14.1542	0.11865
14.3969	0.03632	14.1877	0.11865
14.4301	0.0339	14.2209	0.11865
14.4635	0.03632	14.2543	0.12107
14.4967	0.0339	14.2874	0.12107
14.5301	0.0339	14.3206	0.11381
14.5634	0.03632	14.3541	0.11865
14.597	0.03632	14.3874	0.11381
14.6302	0.03632	14.4208	0.11623
14.6638	0.03632	14.4544	0.11138
14.697	0.03632	14.4878	0.11138
14.7301	0.03632	14.5212	0.10654
14.7635	0.03632	14.5543	0.10654
14.7968	0.03632	14.5877	0.10896
14.83	0.03632	14.6208	0.10654
14.8635	0.03632	14.6541	0.10654
14.8971	0.03632	14.6874	0.10412
14.93	0.0339	14.7205	0.10654
14.9636	0.03148	14.754	0.10896
14.9969	0.0339	14.7871	0.10896
15.0303	0.0339	14.8204	0.11138
15.0637	0.0339	14.8539	0.11381
15.0971	0.0339	14.8873	0.11381
15.1305	0.03148	14.9208	0.11381
15.164	0.03632	14.9543	0.11623
15.1972	0.0339	14.9875	0.11381
15.2303	0.0339	15.0208	0.11381
15.2636	0.0339	15.0543	0.11381
15.2971	0.0339	15.0878	0.11138
15.3302	0.03632	15.121	0.11138
15.3635	0.0339	15.1542	0.11138
15.3972	0.0339	15.1876	0.11138
15.4303	0.03632	15.2208	0.11138
15.4638	0.03632	15.2543	0.11138
15.497	0.0339	15.2872	0.11138
15.5302	0.03632	15.3208	0.11381
15.5635	0.0339	15.3544	0.10896
15.5969	0.03632	15.3878	0.11138
15.6301	0.0339	15.4211	0.11138
15.6636	0.03632	15.4547	0.11381
15.6971	0.0339	15.4879	0.11623
15.7305	0.03632	15.5209	0.11623
15.7641	0.03632	15.5543	0.11865
15.7975	0.0339	15.5877	0.11865
15.8307	0.03632	15.6209	0.11623
15.8639	0.03632	15.6544	0.11865
15.8973	0.03874	15.6878	0.11865
15.9302	0.03632	15.7207	0.12107
15.9636	0.03632	15.7541	0.12107
15.9969	0.0339	15.7873	0.12107
16.0304	0.03632	15.8208	0.12349
16.0637	0.03874	15.8542	0.12349
16.0968	0.03632	15.8874	0.12349
16.1302	0.03632	15.9206	0.12591
16.1635	0.03632	15.9542	0.12591
16.1969	0.03874	15.9878	0.12107
16.2299	0.03632	16.0209	0.12107
16.2634	0.03632	16.0542	0.11623
16.2969	0.03632	16.0875	0.12107
16.3302	0.03874	16.1207	0.12107
16.3638	0.03632	16.1542	0.12107
16.3971	0.03632	16.1876	0.12107
16.4303	0.03874	16.2207	0.12349
16.4637	0.03874	16.2543	0.12349
16.4969	0.03632	16.2809	0.12107
16.5302	0.03874	16.3209	0.12591
16.5635	0.03632	16.3545	0.12349
16.5971	0.03632	16.388	0.12591
16.6303	0.03632	16.4215	0.12591
16.6637	0.03874	16.4547	0.12833
16.6971	0.03632	16.4883	0.13076
16.7304	0.03874	16.5213	0.13076
16.7638	0.03874	16.5548	0.13318
16.7972	0.03874	16.5814	0.13076
16.8303	0.0339	16.6213	0.1356
16.8636	0.03632	16.6481	0.1356
16.8971	0.03632	16.6817	0.1356
16.93	0.03632	16.7146	0.13802
16.9638	0.03632	16.748	0.13802
16.9969	0.03632	16.7812	0.13802
17.0303	0.0339	16.8147	0.14286
17.0635	0.03632	16.848	0.14286
17.0971	0.03632	16.8813	0.14286
17.1305	0.03632	16.9144	0.14528
17.1638	0.03632	16.9478	0.14771
17.1974	0.03632	16.981	0.15255
17.2305	0.03874	17.0141	0.15255
17.2637	0.03874	17.0476	0.15739
17.2972	0.0339	17.0809	0.15739
17.3304	0.0339	17.1141	0.15981
17.364	0.03632	17.1473	0.16223
17.3973	0.03632	17.1809	0.16223
17.4303	0.03632	17.2139	0.16708
17.4638	0.03632	17.2475	0.1695
17.497	0.0339	17.2806	0.17434
17.5303	0.03148	17.3141	0.17434
17.5637	0.03632	17.3474	0.17434
17.597	0.03632	17.3807	0.17434
17.6305	0.03148	17.4141	0.17434
17.6639	0.0339	17.4476	0.17434
17.6972	0.03148	17.4807	0.17676
17.7304	0.0339	17.5139	0.17434
17.7638	0.0339	17.5473	0.17676
17.7972	0.03148	17.5809	0.17434
17.8307	0.0339	17.614	0.17434
17.8642	0.0339	17.6474	0.17676
17.8974	0.03632	17.6811	0.17676
17.9305	0.0339	17.7141	0.17676
17.9638	0.03632	17.7475	0.17676
17.997	0.03632	17.7807	0.17676
18.0301	0.03632	17.814	0.17676
18.0636	0.0339	17.8475	0.17676
18.0971	0.03632	17.8808	0.17918
18.1303	0.03632	17.914	0.17676
18.1635	0.0339	17.9476	0.1816
18.1971	0.03632	17.9808	0.1816
18.2302	0.03632	18.014	0.18645
18.2635	0.03632	18.0474	0.18403
18.2971	0.0339	18.0806	0.18403
18.3303	0.03632	18.114	0.1816
18.3637	0.03632	18.1475	0.18403
18.3972	0.03874	18.1812	0.17918
18.4307	0.03874	18.2142	0.17434
18.4642	0.03874	18.2477	0.17434
18.4976	0.04116	18.2808	0.17434
18.5309	0.04116	18.3142	0.17676
18.5644	0.04116	18.3477	0.1816
18.5977	0.04359	18.3808	0.1816
18.6309	0.04359	18.414	0.1816
18.6642	0.04359	18.4474	0.1816
18.6975	0.04359	18.4807	0.18403
18.7309	0.04359	18.5139	0.18403
18.7641	0.04359	18.5471	0.1816
18.7973	0.04601	18.5807	0.18645
18.8305	0.04359	18.6142	0.18887
18.8637	0.04359	18.6477	0.18645
18.8971	0.04359	18.681	0.19129
18.9304	0.04601	18.714	0.19371
18.9639	0.04359	18.7473	0.19371
18.9974	0.04601	18.7804	0.19613
19.0304	0.04601	18.814	0.19129
19.0638	0.04359	18.8474	0.19129
19.097	0.04601	18.8807	0.19371
19.1305	0.04359	18.9142	0.19129
19.1636	0.04601	18.9475	0.18887
19.1969	0.04601	18.9809	0.18645
19.2301	0.04359	19.0142	0.18645
19.2635	0.04601	19.0476	0.19129
19.2968	0.04359	19.0809	0.19371
19.3302	0.04601	19.1141	0.19371
19.3635	0.04359	19.1476	0.19371
19.3972	0.04601	19.1808	0.19613
		19.2139	0.19129
		19.2475	0.18645
		19.2811	0.16607

## Sheet: Fig. 2j
	ICAA-1	ICAA-2	ICAA
Interfacial toughness (J m-2)	48.24	256.5	427.01
	74.12	218.8	398.9
	102.3	238.9	358.8
		p
	ICAA-2 vs ICAA-1	0.000836715
	ICAA vs ICAA-1	1.82772e-05
	ICAA vs ICAA-2	0.00104

## Sheet: Fig. 3b
MXene/PP/TA		Mxene/PP		PP
Wavenumber (cm-1)	Intensity (arb. units )	Wavenumber (cm-1)	Intensity (arb. units )	Wavenumber (cm-1)	Intensity (arb. units )
200	598.213	200	876.2	200	499.984
201.63	598.213	201.63	876.2	201.63	499.984
203.261	598.213	203.261	876.2	203.261	499.984
204.891	581.044	204.891	811.054	204.891	517.906
206.522	560.026	206.522	804.796	206.522	522.951
208.152	545.943	208.152	797.271	208.152	524.796
209.783	538.119	209.783	777.235	209.783	533.537
211.413	511.919	211.413	778.52	211.413	536.027
213.043	485.213	213.043	785.247	213.043	530.299
214.674	518.768	214.674	755.132	214.674	538.793
216.304	492.569	216.304	787.84	216.304	514.294
217.935	505.628	217.935	790.31	217.935	510.24
219.565	478.33	219.565	779.313	219.565	502.813
221.196	482.824	221.196	784.935	221.196	493.803
222.826	471.379	222.826	764.639	222.826	494.078
224.457	475.011	224.457	763.115	224.457	503.131
226.087	489.909	226.087	764.179	226.087	510.47
227.717	501.068	227.717	766.149	227.717	501.895
229.348	506.505	229.348	780.619	229.348	491.409
230.978	506.452	230.978	775.88	230.978	506.087
232.609	511.764	232.609	764.819	232.609	490.592
234.239	492.761	234.239	748.696	234.239	487.049
235.87	491.832	235.87	755.793	235.87	497.721
237.5	464.931	237.5	775.711	237.5	512.14
239.13	512.881	239.13	752.593	239.13	482.907
240.761	504.939	240.761	756.517	240.761	481.525
242.391	514.056	242.391	773.686	242.391	486.408
244.022	522.616	244.022	779.076	244.022	487.663
245.652	491.544	245.652	783.14	245.652	497.261
247.283	499.399	247.283	789.879	247.283	496.854
248.913	503.225	248.913	775.847	248.913	484.896
250.543	512.724	250.543	793.295	250.543	504.647
252.174	501.285	252.174	763.721	252.174	505.597
253.804	492.957	253.804	776.778	253.804	497.918
255.435	504.715	255.435	766.427	255.435	496.765
257.065	517.861	257.065	774.189	257.065	496.284
258.696	511.724	258.696	766.477	258.696	497.954
260.326	492	260.326	753.325	260.326	497.091
261.957	491.482	261.957	760.869	261.957	492.641
263.587	510.618	263.587	780.944	263.587	495.302
265.217	500.404	265.217	794.095	265.217	510.63
266.848	502.446	266.848	787.677	266.848	514.696
268.478	497.271	268.478	792.421	268.478	494.77
270.109	514.848	270.109	781.956	270.109	505.667
271.739	490.96	271.739	778.777	271.739	500.125
273.37	501.446	273.37	784.969	273.37	503.474
275	526.753	275	797.402	275	511.348
276.63	531.614	276.63	801.797	276.63	516.282
278.261	512.933	278.261	800.203	278.261	525.164
279.891	510.619	279.891	797.691	279.891	532.535
281.522	540.54	281.522	791.883	281.522	527.797
283.152	537.557	283.152	793.86	283.152	533.494
284.783	532.702	284.783	805.534	284.783	522.269
286.413	518.015	286.413	816.582	286.413	527.566
288.043	523.975	288.043	810.199	288.043	533.7
289.674	522.789	289.674	807.276	289.674	535.745
291.304	511.597	291.304	792.615	291.304	536.712
292.935	503.795	292.935	784.563	292.935	535.309
294.565	504.204	294.565	788.651	294.565	534.392
296.196	511.719	296.196	793.143	296.196	545.896
297.826	515.634	297.826	792.215	297.826	565.351
299.457	509.229	299.457	800.35	299.457	564.026
301.087	508.081	301.087	824.322	301.087	534.901
302.717	477.063	302.717	797.94	302.717	526.698
304.348	498.676	304.348	780.521	304.348	552.233
305.978	508.53	305.978	774.791	305.978	559.727
307.609	496.086	307.609	810.208	307.609	562.201
309.239	504.337	309.239	799.733	309.239	559.321
310.87	501.002	310.87	806.187	310.87	563.44
312.5	499.389	312.5	806.202	312.5	565.826
314.13	495.291	314.13	798.925	314.13	560.538
315.761	489.761	315.761	800.145	315.761	557.697
317.391	502.47	317.391	791.952	317.391	556.439
319.022	501.735	319.022	788.923	319.022	540.235
320.652	500.068	320.652	792.693	320.652	564.562
322.283	516.913	322.283	792.264	322.283	547.846
323.913	502.635	323.913	783.526	323.913	545.546
325.543	497.534	325.543	775.651	325.543	557.884
327.174	495.496	327.174	795.201	327.174	547.685
328.804	502.354	328.804	806.362	328.804	549.266
330.435	497.601	330.435	780.413	330.435	539.766
332.065	492.45	332.065	779.582	332.065	527.907
333.696	496.309	333.696	791.751	333.696	526.669
335.326	501.52	335.326	770.994	335.326	526.152
336.957	511.484	336.957	797.645	336.957	529.811
338.587	501.558	338.587	814.782	338.587	523.777
340.217	506.635	340.217	786.822	340.217	529.645
341.848	482.758	341.848	815.838	341.848	530.405
343.478	496.222	343.478	798.655	343.478	522.386
345.109	507.255	345.109	802.566	345.109	531.866
346.739	510.294	346.739	810.093	346.739	533.955
348.37	517.664	348.37	808.453	348.37	526.295
350	530.012	350	805.942	350	516.5
351.63	537.474	351.63	803.724	351.63	514.133
353.261	535.128	353.261	797.171	353.261	509.744
354.891	530.279	354.891	805.021	354.891	500.225
356.522	538.669	356.522	851.629	356.522	523.606
358.152	569.939	358.152	872.999	358.152	530.296
359.783	522.581	359.783	846.408	359.783	533.206
361.413	546.286	361.413	838.506	361.413	530.242
363.043	542.253	363.043	860.566	363.043	524.596
364.674	533.962	364.674	850.286	364.674	523.442
366.304	527.225	366.304	860.688	366.304	528.072
367.935	523.903	367.935	862.059	367.935	531.235
369.565	551.298	369.565	868.888	369.565	530.699
371.196	570.288	371.196	879.465	371.196	536.427
372.826	546.044	372.826	878.887	372.826	540.146
374.457	534.14	374.457	888.109	374.457	527.681
376.087	554.201	376.087	897.544	376.087	534.333
377.717	569.514	377.717	897.098	377.717	545.74
379.348	567.418	379.348	899.495	379.348	538.551
380.978	562.623	380.978	871.351	380.978	543.439
382.609	583.044	382.609	898.086	382.609	537.875
384.239	590.752	384.239	878.777	384.239	546.392
385.87	581.581	385.87	885.432	385.87	544.061
387.5	580.389	387.5	875.12	387.5	549.199
389.13	584.012	389.13	889.215	389.13	561.082
390.761	581.597	390.761	912.717	390.761	566.858
392.391	587.173	392.391	910.88	392.391	565.726
394.022	601.09	394.022	919.211	394.022	563.68
395.652	582.018	395.652	916.303	395.652	561.563
397.283	568.656	397.283	902.058	397.283	559.463
398.913	555.32	398.913	909.622	398.913	559.711
400.543	592.033	400.543	916.458	400.543	563.692
402.174	576.417	402.174	901.223	402.174	567.485
403.804	581.105	403.804	885.101	403.804	577.891
405.435	576.437	405.435	899.44	405.435	577.102
407.065	579.675	407.065	903.959	407.065	571.135
408.696	570.019	408.696	901.059	408.696	577.241
410.326	563.67	410.326	895.458	410.326	587.083
411.957	569.224	411.957	893.594	411.957	591.291
413.587	575.932	413.587	900.525	413.587	594.727
415.217	590.421	415.217	900.344	415.217	601.543
416.848	571.75	416.848	905.338	416.848	620.863
418.478	594.412	418.478	933.552	418.478	623.958
420.109	606.11	420.109	906.382	420.109	643.898
421.739	617.017	421.739	936.023	421.739	645.509
423.37	623.267	423.37	933.046	423.37	675.752
425	627.571	425	945.55	425	682.335
426.63	630.332	426.63	970.051	426.63	720.624
428.261	656.951	428.261	1003.03	428.261	787.355
429.891	687.066	429.891	1031.09	429.891	871.988
431.522	712.201	431.522	1048.32	431.522	971.91
433.152	728.666	433.152	1056.2	433.152	1057.27
434.783	728.703	434.783	1044.91	434.783	1067.56
436.413	719.692	436.413	1015.69	436.413	984.052
438.043	669.541	438.043	1012.74	438.043	887.869
439.674	641.444	439.674	975.354	439.674	817.853
441.304	613.935	441.304	966.816	441.304	756.405
442.935	600.625	442.935	922.486	442.935	707.848
444.565	560.43	444.565	919.852	444.565	700.13
446.196	581.798	446.196	926.194	446.196	686.869
447.826	570.901	447.826	921.432	447.826	660.664
449.457	552.059	449.457	902.698	449.457	642.52
451.087	533.515	451.087	871.411	451.087	637.352
452.717	525.083	452.717	859.803	452.717	637.813
454.348	525.258	454.348	873.208	454.348	632.743
455.978	508.671	455.978	876.377	455.978	624.411
457.609	484.303	457.609	860.839	457.609	623.424
459.239	490.792	459.239	849.784	459.239	613.127
460.87	488.946	460.87	873.58	460.87	617.62
462.5	467.976	462.5	833.373	462.5	624.3
464.13	475.857	464.13	848.33	464.13	614.192
465.761	456.914	465.761	862.633	465.761	622.612
467.391	467.218	467.391	835.808	467.391	600.452
469.022	469.865	469.022	849.136	469.022	604.791
470.652	463.865	470.652	856.821	470.652	595.057
472.283	462.447	472.283	846.809	472.283	590.625
473.913	456.098	473.913	841.069	473.913	589.484
475.543	447.325	475.543	838.926	475.543	589.166
477.174	454.073	477.174	835.176	477.174	586.943
478.804	462.837	478.804	840.046	478.804	576.882
480.435	444.005	480.435	847.959	480.435	578.978
482.065	436.538	482.065	851.886	482.065	566.831
483.696	457.586	483.696	846.938	483.696	582.494
485.326	447.29	485.326	838.055	485.326	565.403
486.957	468.864	486.957	834.193	486.957	577.456
488.587	470.484	488.587	822.722	488.587	578.033
490.217	464.034	490.217	843.312	490.217	581.201
491.848	468.749	491.848	845.115	491.848	586.786
493.478	458.752	493.478	865.532	493.478	591.839
495.109	464.747	495.109	877.267	495.109	593.39
496.739	476.642	496.739	868.364	496.739	604.638
498.37	471.782	498.37	878.265	498.37	610.603
500	462.147	500	898.699	500	599.964
501.63	462.337	501.63	889.53	501.63	593.268
503.261	465.554	503.261	888.06	503.261	593.662
504.891	468.663	504.891	908.999	504.891	596.947
506.522	478.726	506.522	934.047	506.522	578.555
508.152	494.886	508.152	936.008	508.152	607.328
509.783	505.306	509.783	944.725	509.783	613.323
511.413	509.333	511.413	944.047	511.413	611.192
513.043	491.003	513.043	931.193	513.043	627.687
514.674	508.542	514.674	971.381	514.674	635.309
516.304	527.104	516.304	975.571	516.304	633.68
517.935	519.454	517.935	987.338	517.935	640.19
519.565	518.054	519.565	992.492	519.565	657.788
521.196	525.115	521.196	993.385	521.196	661.2
522.826	525.849	522.826	994.1	522.826	649.603
524.457	530.244	524.457	988.396	524.457	635.589
526.087	540.277	526.087	1001.95	526.087	615.831
527.717	537.245	527.717	1016.48	527.717	613.025
529.348	523.819	529.348	1007.3	529.348	616.472
530.978	533.048	530.978	1019.92	530.978	601.125
532.609	542.19	532.609	1013.39	532.609	608.817
534.239	519.797	534.239	978.772	534.239	611.989
535.87	551.395	535.87	1010.86	535.87	582.434
537.5	541.622	537.5	1038.46	537.5	580.831
539.13	551.872	539.13	1021.21	539.13	607.283
540.761	558.256	540.761	1038.61	540.761	610.001
542.391	555.16	542.391	1041.79	542.391	606.222
544.022	570.478	544.022	1054.12	544.022	603.419
545.652	582.73	545.652	1063.14	545.652	604.753
547.283	580.725	547.283	1057.74	547.283	608.614
548.913	583.584	548.913	1076.36	548.913	605.831
550.543	596.521	550.543	1105.53	550.543	604.368
552.174	624.408	552.174	1108.96	552.174	616.223
553.804	627.937	553.804	1132.68	553.804	618.421
555.435	622.875	555.435	1143.37	555.435	609.805
557.065	621.145	557.065	1177.52	557.065	635.91
558.696	636.697	558.696	1141.2	558.696	641.911
560.326	632.286	560.326	1175.82	560.326	646.555
561.957	640.088	561.957	1207.82	561.957	663.418
563.587	669.025	563.587	1209.5	563.587	683.572
565.217	690.517	565.217	1220.82	565.217	730.888
566.848	672.832	566.848	1227.72	566.848	780.27
568.478	679.582	568.478	1237.58	568.478	842.194
570.109	682.469	570.109	1225.58	570.109	912.168
571.739	678.84	571.739	1239.76	571.739	979.378
573.37	675.859	573.37	1277.37	573.37	1037.91
575	660.285	575	1264.1	575	1043.41
576.63	658.826	576.63	1235.96	576.63	956.129
578.261	651.72	578.261	1229.22	578.261	837.89
579.891	636.112	579.891	1185.68	579.891	738.478
581.522	631.007	581.522	1221.35	581.522	670.75
583.152	603.147	583.152	1226.47	583.152	656.724
584.783	591.45	584.783	1202.08	584.783	632.27
586.413	611.186	586.413	1205.36	586.413	624.885
588.043	617.159	588.043	1177.73	588.043	614.871
589.674	603.55	589.674	1200.96	589.674	606.557
591.304	598.027	591.304	1216.47	591.304	594.873
592.935	585.263	592.935	1215.59	592.935	596.476
594.565	591.225	594.565	1207.09	594.565	598.604
596.196	610.767	596.196	1218.77	596.196	600.347
597.826	610.456	597.826	1230.62	597.826	604.352
599.457	600.387	599.457	1240.52	599.457	598.445
601.087	605.278	601.087	1249.06	601.087	592.83
602.717	609.693	602.717	1242.95	602.717	599.605
604.348	607.031	604.348	1260.35	604.348	595.618
605.978	617.922	605.978	1286.12	605.978	595.637
607.609	613.265	607.609	1299.49	607.609	587.978
609.239	614.239	609.239	1340.96	609.239	605.488
610.87	592.784	610.87	1323.82	610.87	597.14
612.5	578.509	612.5	1373.84	612.5	599.701
614.13	597.346	614.13	1347.09	614.13	602.455
615.761	610.822	615.761	1335.14	615.761	599.191
617.391	613.978	617.391	1337.62	617.391	585.902
619.022	608.901	619.022	1365.54	619.022	588.239
620.652	606.219	620.652	1370.06	620.652	592.964
622.283	598.228	622.283	1381.9	622.283	599.379
623.913	585.739	623.913	1354.73	623.913	595.893
625.543	586.404	625.543	1360.79	625.543	594.776
627.174	591.829	627.174	1386.82	627.174	594.654
628.804	592.703	628.804	1384.94	628.804	589.769
630.435	590.332	630.435	1386.02	630.435	591.167
632.065	577.441	632.065	1365.24	632.065	590.856
633.696	577.756	633.696	1338.66	633.696	581.679
635.326	589.452	635.326	1299.8	635.326	576.517
636.957	562.564	636.957	1320.83	636.957	567.966
638.587	580.768	638.587	1279.5	638.587	575.487
640.217	568.556	640.217	1303.4	640.217	567.196
641.848	566.048	641.848	1275.29	641.848	578.489
643.478	562.717	643.478	1241.63	643.478	579.062
645.109	559.354	645.109	1210.61	645.109	570.676
646.739	547.842	646.739	1195.3	646.739	574.679
648.37	547.668	648.37	1176.14	648.37	582.77
650	533.972	650	1146.32	650	579.779
651.63	538.929	651.63	1115.36	651.63	585.004
653.261	530.324	653.261	1113.42	653.261	580.912
654.891	508.599	654.891	1110.45	654.891	580.206
656.522	515.047	656.522	1089.71	656.522	581.623
658.152	529.492	658.152	1083	658.152	578.937
659.783	527.29	659.783	1075.9	659.783	582.034
661.413	534.694	661.413	1063	661.413	582.347
663.043	546.014	663.043	1085.74	663.043	576.894
664.674	554.844	664.674	1057.81	664.674	574.483
666.304	540.191	666.304	1043.99	666.304	580.411
667.935	534.911	667.935	1032.45	667.935	573.809
669.565	522.901	669.565	1038.59	669.565	587.325
671.196	518.666	671.196	1046.43	671.196	582.016
672.826	512.834	672.826	1056.72	672.826	584.899
674.457	516.296	674.457	1056.09	674.457	591.248
676.087	517.238	676.087	1047.36	676.087	586.065
677.717	530.826	677.717	1034.15	677.717	596.207
679.348	537.76	679.348	1027.92	679.348	593.507
680.978	521.305	680.978	1023.85	680.978	611.729
682.609	519.702	682.609	1002.76	682.609	611.978
684.239	543.061	684.239	1002.35	684.239	604.469
685.87	535.415	685.87	1012.24	685.87	609.917
687.5	517.697	687.5	1015.63	687.5	627.572
689.13	531.667	689.13	1001.42	689.13	640.537
690.761	548.397	690.761	986.53	690.761	642.977
692.391	545.078	692.391	980.891	692.391	647.042
694.022	542.054	694.022	953.935	694.022	653.98
695.652	543.265	695.652	938.688	695.652	653.58
697.283	544.778	697.283	934.417	697.283	646.375
698.913	557.927	698.913	920.56	698.913	663.019
700.543	530.983	700.543	932.735	700.543	675.291
702.174	538.048	702.174	940.132	702.174	657.947
703.804	546.887	703.804	914.352	703.804	643.97
705.435	523.652	705.435	920.878	705.435	653.001
707.065	526.486	707.065	944.121	707.065	627.876
708.696	527.403	708.696	913.784	708.696	633.871
710.326	526.012	710.326	903.142	710.326	611.893
711.957	535.003	711.957	890.528	711.957	617.576
713.587	537.758	713.587	884.234	713.587	605.009
715.217	540.258	715.217	890.272	715.217	599.765
716.848	529.513	716.848	881.704	716.848	610.471
718.478	532.383	718.478	891.114	718.478	601.93
720.109	542.684	720.109	888.57	720.109	597.762
721.739	528.574	721.739	876.933	721.739	601.086
723.37	518.273	723.37	881.585	723.37	597.981
725	529.713	725	883.553	725	599.635
726.63	525.642	726.63	885.745	726.63	604.509
728.261	513.896	728.261	885.199	728.261	602.912
729.891	519.506	729.891	857.259	729.891	598.62
731.522	510.941	731.522	863.633	731.522	596.233
733.152	496.478	733.152	861.718	733.152	601.075
734.783	500.488	734.783	866.746	734.783	588.767
736.413	509.117	736.413	882.904	736.413	596.01
738.043	514.943	738.043	893.366	738.043	586.655
739.674	486.232	739.674	871.713	739.674	601.866
741.304	477.116	741.304	880.293	741.304	575.86
742.935	454.868	742.935	891.613	742.935	591.428
744.565	474.866	744.565	898.116	744.565	573.167
746.196	490.342	746.196	889.367	746.196	589.539
747.826	492.292	747.826	877.625	747.826	575.804
749.457	476.209	749.457	871.764	749.457	586.596
751.087	477.302	751.087	893.748	751.087	587.476
752.717	482.549	752.717	897.13	752.717	587.148
754.348	471.958	754.348	886.53	754.348	581.603
755.978	461.148	755.978	894.994	755.978	588.607
757.609	470.426	757.609	893.45	757.609	588.813
759.239	491.286	759.239	869.724	759.239	589.92
760.87	494.435	760.87	872.624	760.87	592.524
762.5	483.777	762.5	894.907	762.5	588.293
764.13	484.191	764.13	894.058	764.13	592.075
765.761	496.114	765.761	892.348	765.761	594.833
767.391	506.405	767.391	893.176	767.391	599.196
769.022	493.214	769.022	879.916	769.022	601.744
770.652	489.708	770.652	882.122	770.652	594.928
772.283	473.066	772.283	900.713	772.283	581.515
773.913	470.169	773.913	900.163	773.913	599.936
775.543	490.25	775.543	897.821	775.543	589.03
777.174	499.448	777.174	892.6	777.174	594.314
778.804	486.195	778.804	889.101	778.804	600.466
780.435	470.555	780.435	898.391	780.435	589.113
782.065	489.517	782.065	885.452	782.065	580.57
783.696	483.04	783.696	873.134	783.696	581.688
785.326	493.335	785.326	893.401	785.326	585.12
786.957	479.19	786.957	905.578	786.957	584.521
788.587	487.331	788.587	896.253	788.587	598.867
790.217	493.948	790.217	869.454	790.217	595.502
791.848	497.591	791.848	876.664	791.848	595.933
793.478	491.46	793.478	904.621	793.478	592.483
795.109	494.676	795.109	891.666	795.109	589.778
796.739	495.26	796.739	890.091	796.739	599.303
798.37	492.254	798.37	902.131	798.37	598.938
800	487.061	800	899.829	800	595.774
801.63	480.131	801.63	905.638	801.63	594.958
803.261	485.676	803.261	905.287	803.261	594.651
804.891	496.514	804.891	887.124	804.891	595.285
806.522	502.013	806.522	880.735	806.522	596.959
808.152	505.236	808.152	889.892	808.152	606.879
809.783	494.816	809.783	912.363	809.783	600.972
811.413	497.633	811.413	911.116	811.413	600.603
813.043	507.323	813.043	929.199	813.043	602.691
814.674	518.855	814.674	942.935	814.674	602.235
816.304	499.424	816.304	951.451	816.304	607.878
817.935	485.811	817.935	939.702	817.935	611.796
819.565	503.519	819.565	988.065	819.565	611.99
821.196	516.559	821.196	993.851	821.196	609.73
822.826	508.102	822.826	974.574	822.826	616.381
824.457	501.853	824.457	982.363	824.457	622.418
826.087	516.159	826.087	1024.84	826.087	624.567
827.717	494.076	827.717	1021.19	827.717	621.761
829.348	524.95	829.348	1014.41	829.348	632.197
830.978	503.955	830.978	1025.97	830.978	640.419
832.609	513.271	832.609	982.289	832.609	642.263
834.239	497.503	834.239	982.62	834.239	647.459
835.87	507.943	835.87	977.197	835.87	646.548
837.5	516.252	837.5	964.157	837.5	654.502
839.13	516.176	839.13	955.806	839.13	665.339
840.761	508.556	840.761	935.356	840.761	672.139
842.391	517.589	842.391	928.365	842.391	673.229
844.022	518.579	844.022	921.731	844.022	682.837
845.652	515.698	845.652	926.044	845.652	692.862
847.283	515.461	847.283	929.098	847.283	697.11
848.913	514.243	848.913	922.086	848.913	705.763
850.543	525.068	850.543	923.054	850.543	714.015
852.174	537.243	852.174	928.717	852.174	717.694
853.804	538.309	853.804	925.054	853.804	704.757
855.435	540.147	855.435	908.84	855.435	677.215
857.065	530.672	857.065	904.087	857.065	666.666
858.696	513.362	858.696	915.046	858.696	649.816
860.326	519.751	860.326	914.856	860.326	638.057
861.957	517.219	861.957	908.257	861.957	624.929
863.587	532.969	863.587	907.288	863.587	623.411
865.217	530.381	865.217	905.778	865.217	627.546
866.848	510.785	866.848	888.507	866.848	623.438
868.478	514.862	868.478	889.882	868.478	617.831
870.109	514.512	870.109	907.409	870.109	607.187
871.739	518.488	871.739	904.762	871.739	604.084
873.37	527.88	873.37	906.703	873.37	609.471
875	515.916	875	927.418	875	611.351
876.63	514.425	876.63	925.929	876.63	602.363
878.261	522.448	878.261	925.976	878.261	589.201
879.891	519.947	879.891	938.488	879.891	611.16
881.522	522.123	881.522	903.929	881.522	606.316
883.152	511.124	883.152	896.425	883.152	602.315
884.783	524.522	884.783	911.363	884.783	610.572
886.413	518.445	886.413	898.05	886.413	610.15
888.043	515.346	888.043	902.769	888.043	612.083
889.674	524.37	889.674	912.125	889.674	603.162
891.304	529.505	891.304	882.81	891.304	607.672
892.935	530.41	892.935	871.036	892.935	602.565
894.565	525.335	894.565	881.854	894.565	603.709
896.196	521.727	896.196	870.528	896.196	610.18
897.826	532.181	897.826	867.798	897.826	611.82
899.457	534.516	899.457	861.705	899.457	615.641
901.087	526.393	901.087	847.482	901.087	611.805
902.717	525.986	902.717	844.014	902.717	610.051
904.348	534.371	904.348	834.682	904.348	610.035
905.978	528.307	905.978	834.628	905.978	609.788
907.609	526.526	907.609	845.267	907.609	616.466
909.239	531.821	909.239	838.597	909.239	621.834
910.87	521.501	910.87	847.392	910.87	625.26
912.5	526.584	912.5	859.404	912.5	627.247
914.13	540.22	914.13	840.817	914.13	620.524
915.761	537.992	915.761	841.644	915.761	621.342
917.391	531.719	917.391	846.923	917.391	636.501
919.022	529.272	919.022	851.197	919.022	641.297
920.652	544.132	920.652	850.055	920.652	646.302
922.283	530.301	922.283	854.488	922.283	647.145
923.913	540.738	923.913	847.525	923.913	648.292
925.543	543.764	925.543	858.546	925.543	643.757
927.174	539.037	927.174	853.218	927.174	647.86
928.804	519.51	928.804	851.3	928.804	647.148
930.435	557.372	930.435	835.867	930.435	650.375
932.065	550.578	932.065	825.519	932.065	642.255
933.696	552.329	933.696	863.121	933.696	659.658
935.326	527.183	935.326	852.837	935.326	653.572
936.957	531.182	936.957	846.177	936.957	656.244
938.587	510.982	938.587	867.569	938.587	661.051
940.217	520.025	940.217	886.216	940.217	664.824
941.848	556.119	941.848	857.028	941.848	661.622
943.478	560.745	943.478	868.903	943.478	655.684
945.109	551.521	945.109	899.023	945.109	653.38
946.739	552.547	946.739	905.362	946.739	661.63
948.37	543.392	948.37	879.431	948.37	639.341
950	524.861	950	894.592	950	657.885
951.63	543.24	951.63	900.39	951.63	653.156
953.261	542.442	953.261	912.134	953.261	655.981
954.891	553.828	954.891	897.515	954.891	649.823
956.522	550.695	956.522	911.046	956.522	657.543
958.152	561.032	958.152	922.607	958.152	667.851
959.783	550.447	959.783	920.314	959.783	670.865
961.413	557.371	961.413	921.083	961.413	669.495
963.043	568.811	963.043	913.349	963.043	656.476
964.674	558.928	964.674	905.634	964.674	665.531
966.304	560.509	966.304	912.646	966.304	672.922
967.935	570.637	967.935	906.021	967.935	682.885
969.565	569.011	969.565	913.955	969.565	687.579
971.196	574.445	971.196	920.567	971.196	703.794
972.826	593.023	972.826	935.091	972.826	723.36
974.457	601	974.457	922.1	974.457	738.122
976.087	606.012	976.087	924.996	976.087	755.931
977.717	607.727	977.717	941.452	977.717	780.256
979.348	619.116	979.348	957.654	979.348	818.064
980.978	644.758	980.978	963.86	980.978	866.531
982.609	656.772	982.609	961.543	982.609	905.93
984.239	651.804	984.239	967.596	984.239	953.153
985.87	658.422	985.87	981.017	985.87	996.724
987.5	639.749	987.5	955.961	987.5	986.653
989.13	594.415	989.13	901.971	989.13	914.339
990.761	570.723	990.761	861.92	990.761	829.849
992.391	567.652	992.391	842.93	992.391	776.344
994.022	574.018	994.022	838.944	994.022	736.408
995.652	566.025	995.652	834.38	995.652	711.451
997.283	565.682	997.283	851.555	997.283	709.218
998.913	567.52	998.913	843.571	998.913	706.82
1000.54	555.858	1000.54	833.916	1000.54	695.383
1002.17	546.94	1002.17	828.908	1002.17	689.645
1003.8	555.612	1003.8	847.28	1003.8	683.135
1005.43	552.249	1005.43	850.493	1005.43	674.183
1007.07	553.117	1007.07	840.128	1007.07	676.845
1008.7	549.437	1008.7	810.912	1008.7	670.313
1010.33	564.922	1010.33	824.553	1010.33	657.409
1011.96	559.255	1011.96	829.343	1011.96	649.681
1013.59	537.135	1013.59	817.491	1013.59	653.891
1015.22	530.817	1015.22	805.553	1015.22	647.891
1016.85	544.251	1016.85	845.555	1016.85	643.663
1018.48	565.446	1018.48	826.653	1018.48	632.091
1020.11	565.448	1020.11	842.778	1020.11	637.795
1021.74	552.287	1021.74	848.563	1021.74	652.984
1023.37	552.039	1023.37	842.525	1023.37	636.249
1025	550.594	1025	853.523	1025	652.265
1026.63	554.71	1026.63	832.182	1026.63	651.259
1028.26	561.237	1028.26	848.242	1028.26	637.602
1029.89	545.786	1029.89	884.487	1029.89	654.319
1031.52	560.052	1031.52	866.629	1031.52	671.919
1033.15	539.478	1033.15	855.195	1033.15	645.347
1034.78	536.129	1034.78	860.022	1034.78	654.771
1036.41	540.07	1036.41	865.533	1036.41	654.86
1038.04	554.461	1038.04	906.522	1038.04	646.838
1039.67	562.188	1039.67	880.168	1039.67	649.473
1041.3	554.469	1041.3	882.488	1041.3	655.845
1042.93	554.567	1042.93	865.341	1042.93	643.441
1044.57	572.505	1044.57	878.118	1044.57	657.202
1046.2	564.131	1046.2	888.78	1046.2	654.406
1047.83	543.938	1047.83	886.943	1047.83	661.999
1049.46	559.757	1049.46	920.607	1049.46	658.323
1051.09	552.82	1051.09	887.095	1051.09	657.153
1052.72	581.049	1052.72	904.541	1052.72	663.332
1054.35	571.964	1054.35	915.712	1054.35	655.924
1055.98	556.655	1055.98	877.746	1055.98	662.084
1057.61	555.115	1057.61	913.582	1057.61	662.35
1059.24	544.606	1059.24	906.735	1059.24	662.214
1060.87	548.573	1060.87	919.953	1060.87	673.037
1062.5	553.755	1062.5	928.234	1062.5	672.919
1064.13	590.342	1064.13	946.8	1064.13	672.695
1065.76	565.636	1065.76	947.64	1065.76	688.953
1067.39	582.387	1067.39	953.93	1067.39	672.421
1069.02	541.213	1069.02	938.955	1069.02	687.396
1070.65	567.15	1070.65	973.744	1070.65	685.92
1072.28	588.085	1072.28	966.724	1072.28	672.382
1073.91	572.967	1073.91	970.266	1073.91	693.878
1075.54	562.807	1075.54	968.825	1075.54	694.531
1077.17	605.428	1077.17	973.923	1077.17	696.734
1078.8	584.625	1078.8	987.388	1078.8	692.36
1080.43	610.504	1080.43	989.279	1080.43	711.366
1082.07	592.284	1082.07	994.497	1082.07	709.489
1083.7	606.802	1083.7	1010.42	1083.7	718.787
1085.33	593.547	1085.33	986.816	1085.33	715.822
1086.96	596.768	1086.96	965.775	1086.96	731.493
1088.59	601.733	1088.59	977.697	1088.59	749.108
1090.22	602.654	1090.22	984.009	1090.22	733.063
1091.85	593.788	1091.85	955.222	1091.85	745.903
1093.48	600.073	1093.48	1001.71	1093.48	750.474
1095.11	603.954	1095.11	983.51	1095.11	742.217
1096.74	584.104	1096.74	992.602	1096.74	755.118
1098.37	609.136	1098.37	978.197	1098.37	751.834
1100	594.338	1100	974.181	1100	739.748
1101.63	582.057	1101.63	972.829	1101.63	735.851
1103.26	598.139	1103.26	968.407	1103.26	743.787
1104.89	586.656	1104.89	951.192	1104.89	738.509
1106.52	588.636	1106.52	949.043	1106.52	738.848
1108.15	585.949	1108.15	938.372	1108.15	746.901
1109.78	591.188	1109.78	944.795	1109.78	766.307
1111.41	597.939	1111.41	923.918	1111.41	782.479
1113.04	582.012	1113.04	920.645	1113.04	794.693
1114.67	589.476	1114.67	933.497	1114.67	788.921
1116.3	585.635	1116.3	909.865	1116.3	797.096
1117.93	593.357	1117.93	921.042	1117.93	790.231
1119.57	585.138	1119.57	933.059	1119.57	784.919
1121.2	594.531	1121.2	932.422	1121.2	774.019
1122.83	601.515	1122.83	930.124	1122.83	771.634
1124.46	596.753	1124.46	947.574	1124.46	773.484
1126.09	602.007	1126.09	921.689	1126.09	768.776
1127.72	594.053	1127.72	918.549	1127.72	778.434
1129.35	619.242	1129.35	934.205	1129.35	774.892
1130.98	618.837	1130.98	929.81	1130.98	760.485
1132.61	599.601	1132.61	948.321	1132.61	754.331
1134.24	615.273	1134.24	948.012	1134.24	757.48
1135.87	608.707	1135.87	944.315	1135.87	756.13
1137.5	611.608	1137.5	936.214	1137.5	746.808
1139.13	625.512	1139.13	966.722	1139.13	743.193
1140.76	614.821	1140.76	969.273	1140.76	732.72
1142.39	620.473	1142.39	935.771	1142.39	735.665
1144.02	609.606	1144.02	971.21	1144.02	729.932
1145.65	619.319	1145.65	956.76	1145.65	740.096
1147.28	633.108	1147.28	963.3	1147.28	731.931
1148.91	635.538	1148.91	956.455	1148.91	729.647
1150.54	626.274	1150.54	948.332	1150.54	718.269
1152.17	621.637	1152.17	969.833	1152.17	733.174
1153.8	640.792	1153.8	972.114	1153.8	726.878
1155.43	641.572	1155.43	959.479	1155.43	723.777
1157.07	628.343	1157.07	968.033	1157.07	724.861
1158.7	636.563	1158.7	987.42	1158.7	722.767
1160.33	632.456	1160.33	978.597	1160.33	729.89
1161.96	623.138	1161.96	1006.01	1161.96	721.018
1163.59	635.239	1163.59	1009.22	1163.59	718.332
1165.22	636.955	1165.22	1023.94	1165.22	731.655
1166.85	632.239	1166.85	1015.35	1166.85	723.304
1168.48	625.49	1168.48	1008.33	1168.48	723.063
1170.11	645.113	1170.11	1025.59	1170.11	735.917
1171.74	638.173	1171.74	1035.02	1171.74	727.845
1173.37	640.466	1173.37	1031.69	1173.37	718.472
1175	649.081	1175	1023.65	1175	730.105
1176.63	644.682	1176.63	1059.4	1176.63	728.075
1178.26	640.385	1178.26	1065.71	1178.26	722.784
1179.89	650.007	1179.89	1063.39	1179.89	737.523
1181.52	633.618	1181.52	1074.82	1181.52	744
1183.15	649.008	1183.15	1087.65	1183.15	751.719
1184.78	672.452	1184.78	1097.55	1184.78	740.169
1186.41	638.705	1186.41	1121.93	1186.41	751.52
1188.04	660.664	1188.04	1104.98	1188.04	752.879
1189.67	661.206	1189.67	1101.57	1189.67	753.898
1191.3	670.127	1191.3	1114.02	1191.3	758.048
1192.93	645.211	1192.93	1111.28	1192.93	756.467
1194.57	657.191	1194.57	1137.14	1194.57	754.986
1196.2	685.091	1196.2	1140.09	1196.2	763.367
1197.83	676.914	1197.83	1177.05	1197.83	765.303
1199.46	671.099	1199.46	1186.2	1199.46	762.662
1201.09	649.719	1201.09	1190.23	1201.09	775.449
1202.72	663.977	1202.72	1194.83	1202.72	777.838
1204.35	690.489	1204.35	1225.35	1204.35	782.12
1205.98	685.279	1205.98	1273.64	1205.98	795.908
1207.61	681.949	1207.61	1272.76	1207.61	783.056
1209.24	680.992	1209.24	1245.87	1209.24	793.896
1210.87	690.676	1210.87	1260.75	1210.87	810.838
1212.5	708.044	1212.5	1271.37	1212.5	805.019
1214.13	688.375	1214.13	1280.69	1214.13	812.156
1215.76	696.761	1215.76	1286.93	1215.76	818.814
1217.39	709.099	1217.39	1311.92	1217.39	820.307
1219.02	697.356	1219.02	1289.3	1219.02	830.639
1220.65	699.435	1220.65	1312.66	1220.65	844.28
1222.28	704.088	1222.28	1308.31	1222.28	850.195
1223.91	696.892	1223.91	1321.65	1223.91	868.413
1225.54	715.354	1225.54	1315.73	1225.54	877.2
1227.17	718.743	1227.17	1324.47	1227.17	903.764
1228.8	715.376	1228.8	1322.09	1228.8	915.003
1230.43	709.943	1230.43	1302.48	1230.43	922.732
1232.07	725.36	1232.07	1320.52	1232.07	946.759
1233.7	736.157	1233.7	1327.5	1233.7	965.259
1235.33	722.056	1235.33	1314.15	1235.33	974.342
1236.96	723.032	1236.96	1310.36	1236.96	971.394
1238.59	735.355	1238.59	1308.16	1238.59	989.604
1240.22	742.779	1240.22	1317.53	1240.22	1001.19
1241.85	729.965	1241.85	1331.07	1241.85	1020.84
1243.48	722.503	1243.48	1317.78	1243.48	1039.71
1245.11	719.919	1245.11	1296.25	1245.11	1072.78
1246.74	740.777	1246.74	1283.67	1246.74	1090.86
1248.37	737.955	1248.37	1293.88	1248.37	1120.96
1250	740.991	1250	1296.82	1250	1159.14
1251.63	746.348	1251.63	1305.18	1251.63	1188.57
1253.26	743.893	1253.26	1323.62	1253.26	1225.02
1254.89	754.556	1254.89	1331.19	1254.89	1232.62
1256.52	762.744	1256.52	1321.9	1256.52	1230.19
1258.15	779.295	1258.15	1339	1258.15	1209.7
1259.78	787.362	1259.78	1358.83	1259.78	1169.55
1261.41	791.921	1261.41	1356.27	1261.41	1120.08
1263.04	784.127	1263.04	1365.86	1263.04	1071.53
1264.67	772.322	1264.67	1356	1264.67	1021.98
1266.3	748.555	1266.3	1361.48	1266.3	1006.73
1267.93	735.279	1267.93	1334.17	1267.93	979.786
1269.57	740.514	1269.57	1336.76	1269.57	961.052
1271.2	724.41	1271.2	1341.94	1271.2	953.126
1272.83	720.706	1272.83	1345.94	1272.83	938.922
1274.46	713.023	1274.46	1318.87	1274.46	927.287
1276.09	720.492	1276.09	1341.5	1276.09	925.422
1277.72	710.834	1277.72	1369.4	1277.72	902.054
1279.35	709.763	1279.35	1365.78	1279.35	902.36
1280.98	725.003	1280.98	1391.01	1280.98	901.102
1282.61	705.5	1282.61	1409.11	1282.61	895.886
1284.24	725.322	1284.24	1399.23	1284.24	893.018
1285.87	748.348	1285.87	1415	1285.87	901.218
1287.5	731.831	1287.5	1441.09	1287.5	888.801
1289.13	716.583	1289.13	1436.21	1289.13	896.889
1290.76	727.549	1290.76	1451.99	1290.76	895.982
1292.39	740.012	1292.39	1444.26	1292.39	901.558
1294.02	734.32	1294.02	1458.21	1294.02	911.945
1295.65	735.541	1295.65	1505.22	1295.65	891.476
1297.28	748.577	1297.28	1529.18	1297.28	907.324
1298.91	758.444	1298.91	1538.52	1298.91	902.673
1300.54	747.22	1300.54	1576.73	1300.54	904.818
1302.17	738.74	1302.17	1548.42	1302.17	905.03
1303.8	758.18	1303.8	1571.83	1303.8	931.679
1305.43	767.954	1305.43	1570.13	1305.43	921.136
1307.07	743.818	1307.07	1596.02	1307.07	920.658
1308.7	771.697	1308.7	1621.65	1308.7	937.724
1310.33	769.29	1310.33	1631.98	1310.33	938.46
1311.96	788.604	1311.96	1652.33	1311.96	949.93
1313.59	772.901	1313.59	1667.19	1313.59	955.656
1315.22	777.528	1315.22	1708.7	1315.22	949.77
1316.85	795.408	1316.85	1726.68	1316.85	950.408
1318.48	787.162	1318.48	1733.93	1318.48	954.211
1320.11	799.153	1320.11	1773.61	1320.11	971.615
1321.74	805.798	1321.74	1783.75	1321.74	961.364
1323.37	821.895	1323.37	1813.02	1323.37	962.351
1325	808.082	1325	1822.74	1325	965.011
1326.63	804.528	1326.63	1823.83	1326.63	974.043
1328.26	815.138	1328.26	1866.73	1328.26	980.391
1329.89	827.116	1329.89	1903.37	1329.89	997.107
1331.52	834.74	1331.52	1929.82	1331.52	1014.13
1333.15	846.561	1333.15	1940.39	1333.15	1030.06
1334.78	855.909	1334.78	1969.38	1334.78	1042.87
1336.41	843.776	1336.41	1989.86	1336.41	1049.61
1338.04	855.109	1338.04	2017.28	1338.04	1053.36
1339.67	875.956	1339.67	2028.31	1339.67	1077.25
1341.3	874.284	1341.3	2039.77	1341.3	1088.79
1342.93	871.591	1342.93	2071.93	1342.93	1103.76
1344.57	884.424	1344.57	2094.25	1344.57	1121.96
1346.2	898.624	1346.2	2103.89	1346.2	1138.66
1347.83	914.206	1347.83	2106.76	1347.83	1157.32
1349.46	946.807	1349.46	2117.68	1349.46	1174.14
1351.09	970.599	1351.09	2133.02	1351.09	1198.24
1352.72	978.689	1352.72	2153.68	1352.72	1234.75
1354.35	1010.38	1354.35	2145.75	1354.35	1251.76
1355.98	1034.9	1355.98	2136.11	1355.98	1268.85
1357.61	1064.79	1357.61	2176.13	1357.61	1285.02
1359.24	1103.09	1359.24	2124.14	1359.24	1309.38
1360.87	1071.72	1360.87	2171.87	1360.87	1321.56
1362.5	1097.29	1362.5	2142.71	1362.5	1351.7
1364.13	1066.16	1364.13	2109.16	1364.13	1359.68
1365.76	1062.5	1365.76	2035.99	1365.76	1352.92
1367.39	1051	1367.39	1973.55	1367.39	1371.84
1369.02	1005.15	1369.02	1925.87	1369.02	1345.3
1370.65	986.989	1370.65	1883.25	1370.65	1303.73
1372.28	966.423	1372.28	1858.44	1372.28	1264.17
1373.91	975.23	1373.91	1820.34	1373.91	1251.1
1375.54	966.986	1375.54	1792.37	1375.54	1245.13
1377.17	983.96	1377.17	1792.23	1377.17	1251.33
1378.8	1002.95	1378.8	1799.84	1378.8	1282.15
1380.43	1022.81	1380.43	1793.4	1380.43	1291.75
1382.07	1025.94	1382.07	1780.11	1382.07	1307.85
1383.7	1033.18	1383.7	1773.74	1383.7	1333.93
1385.33	1049.38	1385.33	1770.28	1385.33	1363.89
1386.96	1058.54	1386.96	1781.64	1386.96	1381.77
1388.59	1066.47	1388.59	1785.85	1388.59	1414.44
1390.22	1082.86	1390.22	1782.3	1390.22	1450.66
1391.85	1107.39	1391.85	1784.96	1391.85	1493.11
1393.48	1130.53	1393.48	1815.33	1393.48	1530.54
1395.11	1147.72	1395.11	1834.2	1395.11	1569.34
1396.74	1175.82	1396.74	1845.7	1396.74	1589.61
1398.37	1193.69	1398.37	1856.34	1398.37	1617.35
1400	1219.29	1400	1845.01	1400	1662.46
1401.63	1233.4	1401.63	1905.29	1401.63	1699.48
1403.26	1285.08	1403.26	1924.04	1403.26	1739.4
1404.89	1327.54	1404.89	1989.15	1404.89	1781.06
1406.52	1363.44	1406.52	2054.11	1406.52	1812.06
1408.15	1401.51	1408.15	2126.46	1408.15	1867.95
1409.78	1453.56	1409.78	2173.97	1409.78	1895.09
1411.41	1523.7	1411.41	2204.28	1411.41	1956.69
1413.04	1546.86	1413.04	2324.51	1413.04	1958.95
1414.67	1601.4	1414.67	2374.73	1414.67	2036.41
1416.3	1644.97	1416.3	2433.34	1416.3	2054.7
1417.93	1660.96	1417.93	2495.88	1417.93	2123.27
1419.57	1695.34	1419.57	2566.23	1419.57	2159.3
1421.2	1693.04	1421.2	2571.22	1421.2	2195.97
1422.83	1679.6	1422.83	2614.23	1422.83	2216.94
1424.46	1658.9	1424.46	2612.86	1424.46	2238.34
1426.09	1625.29	1426.09	2583.54	1426.09	2268.75
1427.72	1600.08	1427.72	2536.44	1427.72	2279.52
1429.35	1556.97	1429.35	2486.22	1429.35	2310.76
1430.98	1513.35	1430.98	2432.26	1430.98	2292.05
1432.61	1454.43	1432.61	2354.6	1432.61	2273.12
1434.24	1394.97	1434.24	2279.06	1434.24	2247.78
1435.87	1352.23	1435.87	2211.38	1435.87	2235.11
1437.5	1293.17	1437.5	2129.14	1437.5	2212.43
1439.13	1237.98	1439.13	2062.22	1439.13	2174.44
1440.76	1204.25	1440.76	2022.57	1440.76	2127.99
1442.39	1155.46	1442.39	1968.37	1442.39	2080.28
1444.02	1150.49	1444.02	1929.61	1444.02	2032.28
1445.65	1096.25	1445.65	1898.45	1445.65	1987.52
1447.28	1096.89	1447.28	1924.33	1447.28	1931.11
1448.91	1091.53	1448.91	1879.34	1448.91	1888.9
1450.54	1081.3	1450.54	1865.96	1450.54	1835.55
1452.17	1016.96	1452.17	1872.91	1452.17	1780.54
1453.8	1010.29	1453.8	1804.59	1453.8	1721.48
1455.43	986.979	1455.43	1854.37	1455.43	1662.65
1457.07	976.412	1457.07	1851.97	1457.07	1587.19
1458.7	938.328	1458.7	1826.35	1458.7	1531.09
1460.33	920.792	1460.33	1824.7	1460.33	1445.97
1461.96	915.644	1461.96	1829.11	1461.96	1391.08
1463.59	898.792	1463.59	1859.26	1463.59	1337.86
1465.22	895.15	1465.22	1879.86	1465.22	1307.29
1466.85	885.102	1466.85	1932.88	1466.85	1277.66
1468.48	879.703	1468.48	1964.33	1468.48	1253.94
1470.11	861.659	1470.11	1994.24	1470.11	1245.78
1471.74	863.98	1471.74	2019.99	1471.74	1232.4
1473.37	861.885	1473.37	2031.97	1473.37	1233.09
1475	868.071	1475	2070.41	1475	1224.25
1476.63	884.256	1476.63	2112.43	1476.63	1218.6
1478.26	879.067	1478.26	2100.72	1478.26	1219.23
1479.89	874.721	1479.89	2092.21	1479.89	1203.9
1481.52	871.914	1481.52	2106.22	1481.52	1194.85
1483.15	885.812	1483.15	2115.6	1483.15	1201.47
1484.78	898.851	1484.78	2149.9	1484.78	1188.76
1486.41	891.874	1486.41	2136.79	1486.41	1201.31
1488.04	895.045	1488.04	2106.88	1488.04	1193.8
1489.67	918.366	1489.67	2112.68	1489.67	1184.47
1491.3	936.96	1491.3	2057.81	1491.3	1186.28
1492.93	956.085	1492.93	2062.55	1492.93	1172.82
1494.57	956.622	1494.57	2070.65	1494.57	1163.75
1496.2	967.651	1496.2	2061.99	1496.2	1138
1497.83	1010.51	1497.83	2053.65	1497.83	1128.67
1499.46	1017.85	1499.46	2047.22	1499.46	1124.64
1501.09	1047.49	1501.09	2030.02	1501.09	1116.54
1502.72	1057.96	1502.72	2028.39	1502.72	1104.58
1504.35	1077.53	1504.35	2019.59	1504.35	1092.27
1505.98	1098.6	1505.98	2036.39	1505.98	1083.69
1507.61	1117.23	1507.61	1995.89	1507.61	1075.16
1509.24	1110.36	1509.24	1986.22	1509.24	1071.56
1510.87	1078.74	1510.87	1959.83	1510.87	1055.11
1512.5	1070.7	1512.5	1916.91	1512.5	1058.66
1514.13	1078.02	1514.13	1880.07	1514.13	1061.34
1515.76	1068.85	1515.76	1839.27	1515.76	1058.54
1517.39	1047.9	1517.39	1767.7	1517.39	1066.69
1519.02	999.302	1519.02	1740.21	1519.02	1064.93
1520.65	986.44	1520.65	1712.42	1520.65	1065.5
1522.28	969.309	1522.28	1671.55	1522.28	1078.49
1523.91	971.07	1523.91	1613.04	1523.91	1098.47
1525.54	962.177	1525.54	1572.69	1525.54	1101.14
1527.17	941.892	1527.17	1567.08	1527.17	1118.29
1528.8	941.411	1528.8	1567.91	1528.8	1117.63
1530.43	929.48	1530.43	1550.66	1530.43	1124.79
1532.07	944.706	1532.07	1540.97	1532.07	1123.91
1533.7	942.136	1533.7	1508.91	1533.7	1135.33
1535.33	937.826	1535.33	1515.46	1535.33	1122.72
1536.96	935.295	1536.96	1518.51	1536.96	1114.75
1538.59	935.88	1538.59	1528.59	1538.59	1118.18
1540.22	939.395	1540.22	1539.63	1540.22	1110.99
1541.85	942.78	1541.85	1524.6	1541.85	1100.83
1543.48	940.821	1543.48	1516.04	1543.48	1089.7
1545.11	935.913	1545.11	1526.66	1545.11	1084.06
1546.74	929.251	1546.74	1529.34	1546.74	1077.5
1548.37	935.297	1548.37	1536.1	1548.37	1062.43
1550	925.211	1550	1534.29	1550	1066.24
1551.63	929.106	1551.63	1538.05	1551.63	1079.25
1553.26	933.847	1553.26	1559.83	1553.26	1065.91
1554.89	927.772	1554.89	1546.89	1554.89	1069.99
1556.52	921.878	1556.52	1523.25	1556.52	1073.08
1558.15	923.358	1558.15	1556.43	1558.15	1085.6
1559.78	912.975	1559.78	1561.85	1559.78	1087.24
1561.41	910.41	1561.41	1515.95	1561.41	1086.36
1563.04	897.404	1563.04	1573.45	1563.04	1098.17
1564.67	907.481	1564.67	1561.52	1564.67	1087.9
1566.3	893.302	1566.3	1579.38	1566.3	1092.4
1567.93	894.907	1567.93	1559.84	1567.93	1090.88
1569.57	894.34	1569.57	1562.84	1569.57	1063.85
1571.2	892.668	1571.2	1591.38	1571.2	1054.42
1572.83	891.516	1572.83	1587.33	1572.83	1046.16
1574.46	883.277	1574.46	1568.13	1574.46	1018.1
1576.09	864.222	1576.09	1565.99	1576.09	999.796
1577.72	878.611	1577.72	1591.59	1577.72	983.461
1579.35	884.335	1579.35	1572.99	1579.35	969.283
1580.98	871.13	1580.98	1578.08	1580.98	959.693
1582.61	867.71	1582.61	1600.91	1582.61	959.22
1584.24	849.413	1584.24	1592.27	1584.24	955.534
1585.87	854.689	1585.87	1606	1585.87	932.782
1587.5	863.522	1587.5	1598.75	1587.5	932.681
1589.13	849.611	1589.13	1576.14	1589.13	945.042
1590.76	844.151	1590.76	1566.38	1590.76	950.821
1592.39	842.448	1592.39	1552.97	1592.39	949.313
1594.02	833.518	1594.02	1541.69	1594.02	955.145
1595.65	836.6	1595.65	1530.45	1595.65	956.634
1597.28	834.386	1597.28	1529.7	1597.28	935.812
1598.91	820.509	1598.91	1498.67	1598.91	907.466
1600.54	809.915	1600.54	1503.71	1600.54	891.668
1602.17	806.56	1602.17	1481.87	1602.17	872.43
1603.8	807.902	1603.8	1457.8	1603.8	857.619
1605.43	796.051	1605.43	1448.23	1605.43	848.012
1607.07	772.62	1607.07	1416.18	1607.07	828.569
1608.7	755.727	1608.7	1411.42	1608.7	813.715
1610.33	762.832	1610.33	1384.98	1610.33	797.623
1611.96	766.848	1611.96	1359.61	1611.96	795.348
1613.59	761.109	1613.59	1333.07	1613.59	791.566
1615.22	748.603	1615.22	1296.68	1615.22	781.901
1616.85	761.021	1616.85	1318.09	1616.85	780.453
1618.48	752.45	1618.48	1286.29	1618.48	767.119
1620.11	727.426	1620.11	1252.97	1620.11	768.579
1621.74	741.213	1621.74	1223.79	1621.74	746.248
1623.37	717.628	1623.37	1224.25	1623.37	740.84
1625	719.372	1625	1207.15	1625	739.486
1626.63	712.848	1626.63	1199.64	1626.63	741.708
1628.26	696.291	1628.26	1179.56	1628.26	731.369
1629.89	685.53	1629.89	1174.05	1629.89	729.081
1631.52	684.204	1631.52	1148.75	1631.52	726.593
1633.15	683.805	1633.15	1128.16	1633.15	718.416
1634.78	681.146	1634.78	1138.23	1634.78	711.823
1636.41	670.029	1636.41	1119.27	1636.41	705.74
1638.04	653.306	1638.04	1095.13	1638.04	705.955
1639.67	653.28	1639.67	1091.58	1639.67	706.519
1641.3	650.647	1641.3	1077.04	1641.3	703.971
1642.93	657.146	1642.93	1089.47	1642.93	696.981
1644.57	624.984	1644.57	1065.14	1644.57	695.008
1646.2	646.645	1646.2	1099.28	1646.2	702.954
1647.83	643.43	1647.83	1063.28	1647.83	700.184
1649.46	649.638	1649.46	1067.24	1649.46	691.032
1651.09	633.436	1651.09	1057.37	1651.09	684.946
1652.72	632.31	1652.72	1045.53	1652.72	688.859
1654.35	623.906	1654.35	1044.29	1654.35	691.139
1655.98	631.204	1655.98	1043.98	1655.98	699.888
1657.61	634.166	1657.61	1049.8	1657.61	693.665
1659.24	624.402	1659.24	1053.02	1659.24	687.482
1660.87	627.451	1660.87	1012.9	1660.87	682.744
1662.5	622.341	1662.5	1031.76	1662.5	680.819
1664.13	600.931	1664.13	1034.86	1664.13	684.949
1665.76	598.784	1665.76	1033.11	1665.76	684.43
1667.39	623.524	1667.39	1023.05	1667.39	681.553
1669.02	629.102	1669.02	1040.1	1669.02	690.065
1670.65	623.241	1670.65	1048.87	1670.65	685.188
1672.28	616.47	1672.28	1023.12	1672.28	696.233
1673.91	605.24	1673.91	1016.68	1673.91	687.399
1675.54	591.091	1675.54	1022.54	1675.54	672.754
1677.17	594.663	1677.17	1021.59	1677.17	670.863
1678.8	608.419	1678.8	1012.27	1678.8	673.269
1680.43	607.211	1680.43	1009.49	1680.43	669.154
1682.07	618.379	1682.07	1008.8	1682.07	667.925
1683.7	618.79	1683.7	1013.07	1683.7	670.48
1685.33	613.626	1685.33	1014.59	1685.33	671.586
1686.96	615.58	1686.96	1001.61	1686.96	675.373
1688.59	631.615	1688.59	996.246	1688.59	661.567
1690.22	603.692	1690.22	1007.17	1690.22	659.428
1691.85	592.76	1691.85	994.152	1691.85	672.922
1693.48	605.08	1693.48	1027.56	1693.48	652.766
1695.11	591.047	1695.11	1008.34	1695.11	664.854
1696.74	614.762	1696.74	1024.5	1696.74	656.705
1698.37	594.965	1698.37	1020.45	1698.37	664.193
1700	599.03	1700	1035.55	1700	668.328
1701.63	613.202	1701.63	1028.99	1701.63	663.111
1703.26	603.702	1703.26	1022.74	1703.26	657.559
1704.89	598.308	1704.89	1012.69	1704.89	650.953
1706.52	601.803	1706.52	1012.27	1706.52	649.788
1708.15	597.307	1708.15	1017.97	1708.15	650.807
1709.78	605.528	1709.78	1011.56	1709.78	651.928
1711.41	602.014	1711.41	990.666	1711.41	651.454
1713.04	614.679	1713.04	1016.44	1713.04	643.073
1714.67	610.549	1714.67	1022.61	1714.67	637.625
1716.3	628.142	1716.3	1029.2	1716.3	645.654
1717.93	603.592	1717.93	1034.4	1717.93	647.61
1719.57	620.878	1719.57	993.796	1719.57	647.947
1721.2	607.164	1721.2	1000.58	1721.2	641.46
1722.83	605.051	1722.83	1009.75	1722.83	648.117
1724.46	615.419	1724.46	1001.37	1724.46	636.428
1726.09	601.509	1726.09	994.379	1726.09	645.769
1727.72	588.991	1727.72	996.203	1727.72	642.645
1729.35	595.671	1729.35	993.337	1729.35	637.833
1730.98	593.193	1730.98	1001.29	1730.98	639.334
1732.61	598.775	1732.61	1018.94	1732.61	645.453
1734.24	609.169	1734.24	1014.01	1734.24	636.859
1735.87	604.758	1735.87	1000.48	1735.87	639.486
1737.5	612.566	1737.5	990.37	1737.5	642.511
1739.13	610.613	1739.13	1011.38	1739.13	632.723
1740.76	608.487	1740.76	1024.28	1740.76	634.391
1742.39	588.752	1742.39	1032.22	1742.39	641.005
1744.02	603.874	1744.02	1030.72	1744.02	641.42
1745.65	600.536	1745.65	991.666	1745.65	650.355
1747.28	614.629	1747.28	1005.96	1747.28	638.266
1748.91	596.661	1748.91	1017.16	1748.91	637.106
1750.54	598.821	1750.54	1011.1	1750.54	637.628
1752.17	616.215	1752.17	1021.79	1752.17	637.683
1753.8	614.126	1753.8	992.799	1753.8	638.81
1755.43	595.824	1755.43	993.958	1755.43	640.51
1757.07	608.038	1757.07	997.952	1757.07	641.037
1758.7	617.191	1758.7	992.716	1758.7	641.203
1760.33	620.686	1760.33	1014.95	1760.33	635.313
1761.96	599.087	1761.96	994.242	1761.96	630.924
1763.59	619.356	1763.59	969.566	1763.59	634.931
1765.22	612.707	1765.22	981.953	1765.22	633.962
1766.85	608.423	1766.85	1004.23	1766.85	636.068
1768.48	588.013	1768.48	1013.38	1768.48	637.275
1770.11	596.36	1770.11	1014.12	1770.11	630.632
1771.74	609.635	1771.74	1007.29	1771.74	636.642
1773.37	596.076	1773.37	993.495	1773.37	634.131
1775	603.885	1775	1018.12	1775	646.037
1776.63	638.711	1776.63	1023.48	1776.63	646.113
1778.26	615.371	1778.26	1012.9	1778.26	638.08
1779.89	605.554	1779.89	1011.83	1779.89	636.573
1781.52	606.509	1781.52	1048.68	1781.52	628.169
1783.15	618.554	1783.15	1027.3	1783.15	634.545
1784.78	614.048	1784.78	1011.49	1784.78	640.102
1786.41	610.89	1786.41	1011.04	1786.41	634.008
1788.04	608.957	1788.04	1011.42	1788.04	630.04
1789.67	597.024	1789.67	1018.93	1789.67	625.987
1791.3	603.175	1791.3	1017.33	1791.3	620.191
1792.93	610.99	1792.93	1016.37	1792.93	621.925
1794.57	623.129	1794.57	1010.2	1794.57	625.84
1796.2	624	1796.2	1026.97	1796.2	629.414
1797.83	607.043	1797.83	1021.25	1797.83	629.873
1799.46	611.928	1799.46	1014.85	1799.46	627.587
1801.09	606.268	1801.09	997.157	1801.09	644.6
1802.72	587.963	1802.72	1036.54	1802.72	640.109
1804.35	616.421	1804.35	1040.29	1804.35	649.245
1805.98	623.457	1805.98	1016.66	1805.98	644.556
1807.61	618.531	1807.61	1020.53	1807.61	633.468
1809.24	612.275	1809.24	1020.85	1809.24	633.288
1810.87	622.016	1810.87	1016.67	1810.87	637.833
1812.5	622.33	1812.5	1030.86	1812.5	642.964
1814.13	611.629	1814.13	1033.55	1814.13	639.592
1815.76	623.955	1815.76	1043.45	1815.76	623.356
1817.39	621.529	1817.39	1042.82	1817.39	645.483
1819.02	604.778	1819.02	1023.9	1819.02	639.467
1820.65	607.569	1820.65	1010.15	1820.65	613.405
1822.28	618.348	1822.28	1038.56	1822.28	646.393
1823.91	598.326	1823.91	1028.08	1823.91	641.529
1825.54	624.612	1825.54	1039.62	1825.54	640.607
1827.17	626.742	1827.17	1039.6	1827.17	640.038
1828.8	627.521	1828.8	1036.78	1828.8	641.241
1830.43	620.228	1830.43	1055.34	1830.43	624.811
1832.07	606.83	1832.07	1045.61	1832.07	624.469
1833.7	617.744	1833.7	1041.66	1833.7	628.619
1835.33	626.386	1835.33	1037.24	1835.33	640.649
1836.96	627.445	1836.96	1031.42	1836.96	627.511
1838.59	622.862	1838.59	1041.85	1838.59	637.437
1840.22	628.601	1840.22	1045.82	1840.22	641.343
1841.85	618.382	1841.85	1034.62	1841.85	634.424
1843.48	608.451	1843.48	1059.97	1843.48	629.765
1845.11	609.447	1845.11	1057.97	1845.11	625.891
1846.74	630.135	1846.74	1055.82	1846.74	636.789
1848.37	634.713	1848.37	1062.69	1848.37	638.153
1850	620.928	1850	1065.91	1850	630.96
1851.63	619.416	1851.63	1055.19	1851.63	633.454
1853.26	635.346	1853.26	1057.27	1853.26	644.932
1854.89	634.361	1854.89	1052.84	1854.89	626.668
1856.52	629.37	1856.52	1092.79	1856.52	632.513
1858.15	637.984	1858.15	1066.97	1858.15	631.653
1859.78	640.909	1859.78	1082.15	1859.78	621.518
1861.41	638.003	1861.41	1061.01	1861.41	622.461
1863.04	642.82	1863.04	1055.53	1863.04	628.987
1864.67	634.993	1864.67	1065.19	1864.67	630.078
1866.3	619.459	1866.3	1068.06	1866.3	620.414
1867.93	615.565	1867.93	1066.49	1867.93	625.347
1869.57	623.819	1869.57	1045.72	1869.57	634.613
1871.2	616.516	1871.2	1078.16	1871.2	629.661
1872.83	638.932	1872.83	1080.19	1872.83	613.685
1874.46	622.509	1874.46	1056.62	1874.46	626.598
1876.09	619.586	1876.09	1060.74	1876.09	621.781
1877.72	629.388	1877.72	1079.42	1877.72	622.221
1879.35	623.689	1879.35	1077.01	1879.35	622.706
1880.98	631.345	1880.98	1066.66	1880.98	616.211
1882.61	631.904	1882.61	1057.71	1882.61	614.803
1884.24	625.222	1884.24	1062.36	1884.24	614.556
1885.87	623.877	1885.87	1062.6	1885.87	617.433
1887.5	630.833	1887.5	1071.67	1887.5	627.513
1889.13	617.12	1889.13	1059.76	1889.13	616.21
1890.76	628.891	1890.76	1077.45	1890.76	629.816
1892.39	623.728	1892.39	1064.65	1892.39	620.1
1894.02	630.278	1894.02	1062.71	1894.02	624.301
1895.65	609.948	1895.65	1079.37	1895.65	622.409
1897.28	627.605	1897.28	1087.89	1897.28	627.543
1898.91	619.492	1898.91	1073.13	1898.91	620.359
1900.54	612.614	1900.54	1052.38	1900.54	627.514
1902.17	619.104	1902.17	1057.26	1902.17	617.696
1903.8	624.728	1903.8	1078.23	1903.8	617.595
1905.43	608.218	1905.43	1080.59	1905.43	621.753
1907.07	625.857	1907.07	1089.71	1907.07	624.487
1908.7	626.041	1908.7	1084.77	1908.7	622.144
1910.33	604.945	1910.33	1084.61	1910.33	620.391
1911.96	630.428	1911.96	1095.42	1911.96	624.53
1913.59	606.443	1913.59	1072.33	1913.59	621.731
1915.22	621.961	1915.22	1072.42	1915.22	614.75
1916.85	621.755	1916.85	1089.46	1916.85	606.743
1918.48	625.064	1918.48	1065	1918.48	609.28
1920.11	624.252	1920.11	1063.4	1920.11	617.306
1921.74	623.061	1921.74	1078.48	1921.74	625.913
1923.37	608.674	1923.37	1089.12	1923.37	610.044
1925	615.426	1925	1119.02	1925	617.975
1926.63	623.486	1926.63	1091.57	1926.63	620.814
1928.26	619.088	1928.26	1047.48	1928.26	613.778
1929.89	625.934	1929.89	1100.28	1929.89	618.168
1931.52	617.764	1931.52	1098.12	1931.52	622.605
1933.15	632.759	1933.15	1095.76	1933.15	618.904
1934.78	634.95	1934.78	1088.86	1934.78	617.662
1936.41	639.095	1936.41	1085.62	1936.41	606.537
1938.04	630.301	1938.04	1089.29	1938.04	610.468
1939.67	648.149	1939.67	1105.55	1939.67	604.106
1941.3	603.062	1941.3	1110.84	1941.3	600.462
1942.93	607.591	1942.93	1099.51	1942.93	612.918
1944.57	617.354	1944.57	1109.06	1944.57	614.816
1946.2	641.224	1946.2	1100.88	1946.2	605.859
1947.83	641.808	1947.83	1113.79	1947.83	611.546
1949.46	624.136	1949.46	1099.72	1949.46	619.069
1951.09	633.401	1951.09	1110.75	1951.09	616.083
1952.72	647.386	1952.72	1117.51	1952.72	610.088
1954.35	619.475	1954.35	1112.62	1954.35	621.959
1955.98	618.52	1955.98	1111.12	1955.98	617.92
1957.61	620.439	1957.61	1119.9	1957.61	602.345
1959.24	626.638	1959.24	1102.39	1959.24	611.603
1960.87	607.257	1960.87	1101.54	1960.87	618.339
1962.5	618.059	1962.5	1136.93	1962.5	629.303
1964.13	635.837	1964.13	1122.43	1964.13	618.807
1965.76	638.393	1965.76	1108.85	1965.76	617.538
1967.39	629.69	1967.39	1103.75	1967.39	625.075
1969.02	636.788	1969.02	1109.91	1969.02	609.894
1970.65	621.607	1970.65	1116.89	1970.65	626.014
1972.28	637.55	1972.28	1114.39	1972.28	623.951
1973.91	607.396	1973.91	1109.44	1973.91	624.083
1975.54	625.981	1975.54	1103.13	1975.54	614.029
1977.17	624.222	1977.17	1123.81	1977.17	619.181
1978.8	625.79	1978.8	1135	1978.8	619.391
1980.43	629.993	1980.43	1112.54	1980.43	616.173
1982.07	628.023	1982.07	1130.77	1982.07	613.543
1983.7	634.525	1983.7	1132.66	1983.7	617.49
1985.33	628.418	1985.33	1094.75	1985.33	623.226
1986.96	641.16	1986.96	1106.99	1986.96	621.567
1988.59	635.846	1988.59	1125.86	1988.59	596.111
1990.22	645.003	1990.22	1132.55	1990.22	616.822
1991.85	641.526	1991.85	1120.22	1991.85	622.958
1993.48	623.072	1993.48	1119.68	1993.48	619.2
1995.11	623.66	1995.11	1105.83	1995.11	611.608
1996.74	636.085	1996.74	1118.28	1996.74	611.28
1998.37	620.52	1998.37	1146.25	1998.37	605.255
2000	633.26	2000	1123.73	2000	632.884

## Sheet: Fig. 3c
MXene														MXene/PP														MXene/PP/TA
Binding energy (eV)	Intensity													Binding energy (eV)	Intensity													Binding energy (eV)	Intensity
470.785	3856.89	3891.29	3854.76	3855.85	3856.68	3858.62	3854.33	3855.1	3856.7	3871.89	3853.68	3854.17	3853.39	471.203	1659.44	1652.05	1646.52	1646.88	1646.86	1647.69	1646.84	1646.97	1646.51	1646.97	1646.34	1646.52	1646.23	471.234	1390.05	1395.93	1392.66	1392.96	1392.81	1393.01	1392.76	1393.05	1392.58	1392.66	1392.48	1392.6	1392.4
470.735	3877.04	3888.3	3851.26	3852.37	3853.19	3855.17	3850.83	3851.62	3853.22	3868.71	3850.17	3850.68	3849.88	471.153	1618.11	1651.71	1646.12	1646.48	1646.46	1647.31	1646.44	1646.58	1646.11	1646.59	1645.94	1646.12	1645.83	471.184	1416.33	1395.97	1392.66	1392.96	1392.81	1393.02	1392.76	1393.06	1392.58	1392.66	1392.49	1392.61	1392.4
470.685	3852.04	3885.27	3847.71	3848.84	3849.66	3851.68	3847.28	3848.09	3849.7	3865.48	3846.62	3847.14	3846.32	471.103	1645.15	1651.45	1645.8	1646.16	1646.14	1646.99	1646.12	1646.26	1645.78	1646.27	1645.62	1645.8	1645.5	471.134	1396.43	1395.92	1392.58	1392.88	1392.73	1392.94	1392.67	1392.98	1392.49	1392.58	1392.4	1392.52	1392.32
470.635	3833.16	3882.29	3844.21	3845.35	3846.17	3848.22	3843.78	3844.6	3846.22	3862.3	3843.11	3843.65	3842.81	471.053	1622.7	1651.12	1645.4	1645.77	1645.75	1646.61	1645.72	1645.87	1645.39	1645.89	1645.22	1645.41	1645.1	471.084	1381.38	1395.95	1392.56	1392.87	1392.71	1392.93	1392.66	1392.97	1392.48	1392.57	1392.38	1392.51	1392.3
470.585	3807.91	3879.36	3840.74	3841.89	3842.71	3844.8	3840.3	3841.14	3842.77	3859.17	3839.64	3840.19	3839.33	471.003	1636.48	1650.85	1645.06	1645.43	1645.41	1646.29	1645.39	1645.54	1645.05	1645.56	1644.88	1645.08	1644.76	471.034	1387.24	1396.03	1392.6	1392.92	1392.76	1392.97	1392.7	1393.02	1392.52	1392.61	1392.42	1392.56	1392.34
470.535	3821.68	3876.49	3837.31	3838.48	3839.3	3841.43	3836.88	3837.73	3839.36	3856.09	3836.2	3836.78	3835.9	470.953	1648.98	1650.54	1644.68	1645.06	1645.04	1645.93	1645.01	1645.17	1644.67	1645.19	1644.5	1644.7	1644.38	470.984	1391.58	1396.09	1392.62	1392.94	1392.78	1393	1392.72	1393.05	1392.54	1392.63	1392.44	1392.58	1392.36
470.485	3812.76	3873.59	3833.85	3835.04	3835.85	3838.02	3833.41	3834.29	3835.92	3852.99	3832.73	3833.32	3832.43	470.903	1661.99	1650.2	1644.28	1644.66	1644.63	1645.53	1644.61	1644.77	1644.26	1644.8	1644.09	1644.3	1643.97	470.934	1415.56	1396.13	1392.63	1392.95	1392.79	1393.01	1392.73	1393.06	1392.55	1392.64	1392.45	1392.59	1392.36
470.435	3829.34	3870.72	3830.4	3831.61	3832.42	3834.62	3829.96	3830.85	3832.49	3849.9	3829.28	3829.89	3828.97	470.853	1631.38	1649.83	1643.83	1644.22	1644.19	1645.1	1644.16	1644.34	1643.82	1644.36	1643.65	1643.86	1643.52	470.884	1386.99	1396.09	1392.55	1392.87	1392.7	1392.93	1392.65	1392.99	1392.46	1392.56	1392.36	1392.51	1392.28
470.385	3778.06	3867.82	3826.91	3828.13	3828.94	3831.19	3826.47	3827.38	3829.02	3846.79	3825.78	3826.41	3825.47	470.803	1634.18	1649.53	1643.46	1643.86	1643.82	1644.75	1643.8	1643.98	1643.45	1644.01	1643.28	1643.5	1643.15	470.834	1392.86	1396.15	1392.57	1392.9	1392.73	1392.96	1392.67	1393.02	1392.48	1392.59	1392.38	1392.53	1392.3
470.335	3795.15	3865.03	3823.51	3824.76	3825.56	3827.85	3823.07	3824	3825.65	3843.78	3822.38	3823.03	3822.06	470.753	1625	1649.23	1643.09	1643.49	1643.45	1644.39	1643.43	1643.62	1643.08	1643.65	1642.9	1643.13	1642.78	470.784	1415.56	1396.2	1392.57	1392.9	1392.73	1392.96	1392.67	1393.02	1392.48	1392.59	1392.38	1392.54	1392.29
470.285	3814.03	3862.22	3820.08	3821.34	3822.14	3824.47	3819.63	3820.59	3822.24	3840.74	3818.94	3819.61	3818.62	470.703	1651.28	1648.96	1642.74	1643.14	1643.1	1644.06	1643.08	1643.27	1642.73	1643.31	1642.55	1642.79	1642.42	470.734	1382.91	1396.16	1392.48	1392.82	1392.64	1392.89	1392.59	1392.95	1392.4	1392.51	1392.3	1392.46	1392.21
470.235	3805.61	3859.37	3816.6	3817.88	3818.67	3821.05	3816.15	3817.12	3818.78	3837.67	3815.45	3816.14	3815.13	470.653	1639.54	1648.61	1642.32	1642.72	1642.68	1643.65	1642.66	1642.86	1642.31	1642.91	1642.13	1642.37	1642	470.684	1386.22	1396.24	1392.52	1392.86	1392.68	1392.93	1392.62	1392.99	1392.44	1392.55	1392.33	1392.5	1392.24
470.185	3777.55	3856.55	3813.12	3814.43	3815.22	3817.64	3812.68	3813.67	3815.34	3834.62	3811.97	3812.68	3811.65	470.603	1607.4	1648.3	1641.92	1642.34	1642.3	1643.28	1642.27	1642.48	1641.92	1642.53	1641.74	1641.99	1641.61	470.634	1407.65	1396.31	1392.54	1392.89	1392.71	1392.96	1392.65	1393.03	1392.46	1392.58	1392.36	1392.53	1392.27
470.135	3731.89	3853.8	3809.7	3811.02	3811.81	3814.28	3809.26	3810.27	3811.94	3831.63	3808.55	3809.28	3808.22	470.553	1625.77	1648.08	1641.62	1642.04	1641.99	1642.99	1641.97	1642.18	1641.61	1642.24	1641.43	1641.69	1641.3	470.584	1356.63	1396.3	1392.49	1392.84	1392.65	1392.91	1392.6	1392.98	1392.41	1392.52	1392.3	1392.48	1392.21
470.085	3725	3851.16	3806.37	3807.71	3808.49	3811	3805.92	3806.96	3808.63	3828.74	3805.2	3805.96	3804.87	470.503	1634.69	1647.8	1641.26	1641.69	1641.64	1642.65	1641.62	1641.84	1641.26	1641.9	1641.07	1641.34	1640.94	470.534	1377.55	1396.48	1392.62	1392.98	1392.79	1393.05	1392.73	1393.12	1392.54	1392.66	1392.43	1392.61	1392.34
470.035	3722.45	3848.53	3803.04	3804.4	3805.18	3807.74	3802.59	3803.65	3805.33	3825.88	3801.87	3802.65	3801.53	470.453	1665.31	1647.5	1640.88	1641.31	1641.26	1642.29	1641.24	1641.47	1640.87	1641.53	1640.69	1640.96	1640.56	470.484	1429.85	1396.58	1392.68	1393.04	1392.85	1393.11	1392.79	1393.19	1392.6	1392.72	1392.49	1392.67	1392.39
469.985	3735.46	3845.93	3799.72	3801.09	3801.87	3804.47	3799.26	3800.35	3802.03	3823.02	3798.54	3799.34	3798.2	470.403	1612.24	1647.12	1640.42	1640.85	1640.8	1641.84	1640.78	1641.02	1640.41	1641.08	1640.23	1640.51	1640.09	470.434	1393.37	1396.5	1392.54	1392.91	1392.71	1392.98	1392.65	1393.06	1392.46	1392.59	1392.35	1392.55	1392.26
469.935	3715.56	3843.31	3796.35	3797.75	3798.52	3801.18	3795.9	3797.01	3798.69	3820.15	3795.17	3796	3794.82	470.353	1610.46	1646.89	1640.09	1640.54	1640.48	1641.54	1640.46	1640.7	1640.09	1640.78	1639.9	1640.19	1639.76	470.384	1401.79	1396.55	1392.54	1392.91	1392.71	1392.99	1392.65	1393.07	1392.46	1392.59	1392.35	1392.55	1392.25
469.885	3749.74	3840.74	3793.03	3794.45	3795.21	3797.91	3792.57	3793.7	3795.39	3817.32	3791.83	3792.7	3791.49	470.303	1633.67	1646.66	1639.77	1640.22	1640.16	1641.24	1640.14	1640.39	1639.77	1640.47	1639.58	1639.88	1639.44	470.334	1406.38	1396.57	1392.51	1392.88	1392.68	1392.96	1392.62	1393.05	1392.42	1392.56	1392.31	1392.52	1392.22
469.835	3704.85	3838.12	3789.62	3791.07	3791.82	3794.58	3789.16	3790.32	3792.01	3814.43	3788.42	3789.32	3788.07	470.253	1614.03	1646.37	1639.39	1639.84	1639.78	1640.88	1639.76	1640.02	1639.39	1640.11	1639.2	1639.51	1639.06	470.284	1414.8	1396.57	1392.45	1392.84	1392.63	1392.92	1392.57	1393.01	1392.37	1392.52	1392.26	1392.48	1392.16
469.785	3674.49	3835.6	3786.3	3787.77	3788.52	3791.33	3785.84	3787.03	3788.72	3811.65	3785.1	3786.02	3784.74	470.203	1631.38	1646.13	1639.06	1639.52	1639.45	1640.56	1639.43	1639.7	1639.06	1639.8	1638.87	1639.19	1638.72	470.234	1389.03	1396.54	1392.37	1392.76	1392.55	1392.84	1392.49	1392.94	1392.29	1392.44	1392.18	1392.4	1392.08
469.735	3726.53	3833.16	3783.04	3784.53	3785.27	3788.13	3782.58	3783.79	3785.48	3808.93	3781.82	3782.78	3781.47	470.153	1643.88	1645.85	1638.68	1639.15	1639.08	1640.2	1639.06	1639.34	1638.68	1639.44	1638.49	1638.82	1638.34	470.184	1392.09	1396.61	1392.39	1392.78	1392.56	1392.86	1392.51	1392.96	1392.31	1392.46	1392.19	1392.42	1392.09
469.685	3739.29	3830.63	3779.66	3781.17	3781.91	3784.83	3779.2	3780.43	3782.13	3806.12	3778.44	3779.43	3778.08	470.103	1656.89	1645.54	1638.27	1638.74	1638.67	1639.81	1638.65	1638.94	1638.27	1639.05	1638.07	1638.42	1637.93	470.134	1385.2	1396.67	1392.39	1392.79	1392.57	1392.87	1392.51	1392.97	1392.31	1392.47	1392.19	1392.43	1392.09
469.635	3688.78	3828.09	3776.25	3777.78	3778.52	3781.49	3775.78	3777.05	3778.75	3803.3	3775.02	3776.05	3774.66	470.053	1668.88	1645.19	1637.82	1638.3	1638.22	1639.39	1638.21	1638.51	1637.82	1638.62	1637.62	1637.98	1637.48	470.084	1397.96	1396.76	1392.42	1392.82	1392.6	1392.91	1392.54	1393.01	1392.33	1392.5	1392.22	1392.47	1392.12
469.585	3693.88	3825.67	3772.93	3774.49	3775.22	3778.25	3772.47	3773.76	3775.46	3800.59	3771.7	3772.76	3771.33	470.003	1640.31	1644.81	1637.34	1637.83	1637.74	1638.93	1637.73	1638.04	1637.34	1638.16	1637.14	1637.52	1636.99	470.034	1396.43	1396.8	1392.4	1392.81	1392.58	1392.9	1392.52	1393.01	1392.32	1392.48	1392.2	1392.46	1392.1
469.535	3717.35	3823.26	3769.6	3771.19	3771.91	3775	3769.14	3770.46	3772.16	3797.88	3768.37	3769.46	3767.99	469.953	1624.49	1644.51	1636.93	1637.43	1637.34	1638.54	1637.33	1637.64	1636.94	1637.78	1636.74	1637.12	1636.59	469.984	1373.72	1396.85	1392.38	1392.8	1392.57	1392.89	1392.51	1393	1392.3	1392.48	1392.19	1392.45	1392.08
469.485	3723.72	3820.83	3766.22	3767.83	3768.54	3771.69	3765.75	3767.11	3768.81	3795.14	3764.97	3766.11	3764.59	469.903	1631.38	1644.26	1636.57	1637.07	1636.98	1638.2	1636.96	1637.29	1636.57	1637.43	1636.37	1636.77	1636.22	469.934	1382.4	1396.98	1392.45	1392.88	1392.64	1392.97	1392.58	1393.09	1392.37	1392.55	1392.25	1392.54	1392.15
469.435	3674.49	3818.4	3762.81	3764.45	3765.16	3768.36	3762.34	3763.73	3765.43	3792.4	3761.56	3762.74	3761.18	469.853	1648.21	1643.99	1636.18	1636.69	1636.6	1637.84	1636.58	1636.92	1636.19	1637.07	1635.98	1636.4	1635.83	469.884	1415.31	1397.09	1392.49	1392.92	1392.68	1393.02	1392.62	1393.14	1392.41	1392.6	1392.29	1392.59	1392.18
469.385	3673.21	3816.09	3759.5	3761.16	3761.86	3765.13	3759.03	3760.45	3762.15	3789.78	3758.24	3759.47	3757.85	469.803	1636.73	1643.67	1635.75	1636.27	1636.17	1637.43	1636.16	1636.51	1635.76	1636.66	1635.55	1635.99	1635.4	469.834	1414.54	1397.07	1392.41	1392.85	1392.59	1392.94	1392.54	1393.07	1392.33	1392.52	1392.21	1392.52	1392.1
469.335	3659.69	3813.81	3756.19	3757.87	3758.57	3761.9	3755.71	3757.16	3758.86	3787.17	3754.92	3756.19	3754.53	469.753	1661.99	1643.39	1635.35	1635.87	1635.77	1637.05	1635.76	1636.12	1635.36	1636.29	1635.15	1635.61	1634.99	469.784	1387.76	1397.06	1392.33	1392.77	1392.52	1392.87	1392.46	1393	1392.25	1392.45	1392.13	1392.45	1392.02
469.285	3706.12	3811.58	3752.89	3754.61	3755.29	3758.69	3752.42	3753.9	3755.6	3784.61	3751.62	3752.94	3751.22	469.703	1634.18	1643.05	1634.88	1635.41	1635.31	1636.61	1635.3	1635.67	1634.89	1635.85	1634.68	1635.16	1634.52	469.734	1364.8	1397.15	1392.35	1392.8	1392.54	1392.89	1392.48	1393.03	1392.26	1392.47	1392.14	1392.48	1392.03
469.235	3674.74	3809.29	3749.49	3751.24	3751.91	3755.38	3749.02	3750.54	3752.24	3781.98	3748.21	3749.59	3747.81	469.653	1627.55	1642.78	1634.48	1635.02	1634.91	1636.24	1634.9	1635.29	1634.49	1635.48	1634.29	1634.79	1634.12	469.684	1378.06	1397.33	1392.45	1392.9	1392.64	1393.01	1392.58	1393.15	1392.37	1392.58	1392.24	1392.6	1392.13
469.185	3670.41	3807.08	3746.16	3747.93	3748.59	3752.12	3745.68	3747.23	3748.93	3779.43	3744.87	3746.29	3744.46	469.603	1589.03	1642.54	1634.11	1634.65	1634.54	1635.88	1634.53	1634.92	1634.12	1635.12	1633.9	1634.43	1633.74	469.634	1391.84	1397.47	1392.5	1392.97	1392.69	1393.07	1392.64	1393.22	1392.42	1392.64	1392.3	1392.68	1392.18
469.135	3655.36	3804.92	3742.82	3744.62	3745.27	3748.88	3742.34	3743.93	3745.63	3776.9	3741.52	3743.01	3741.11	469.553	1613.78	1642.4	1633.83	1634.38	1634.26	1635.63	1634.25	1634.66	1633.84	1634.88	1633.62	1634.18	1633.46	469.584	1362.24	1397.55	1392.51	1392.98	1392.7	1393.08	1392.64	1393.24	1392.42	1392.65	1392.3	1392.7	1392.18
469.085	3635.46	3802.82	3739.51	3741.33	3741.98	3745.65	3739.03	3740.66	3742.35	3774.44	3738.2	3739.75	3737.79	469.503	1623.98	1642.2	1633.48	1634.04	1633.92	1635.31	1633.91	1634.34	1633.49	1634.56	1633.28	1633.87	1633.11	469.534	1372.19	1397.75	1392.62	1393.1	1392.81	1393.2	1392.76	1393.36	1392.54	1392.77	1392.41	1392.84	1392.3
469.035	3727.55	3800.79	3736.23	3738.09	3738.72	3742.47	3735.74	3737.42	3739.11	3772.03	3734.92	3736.53	3734.49	469.453	1623.21	1641.97	1633.11	1633.68	1633.55	1634.96	1633.54	1633.98	1633.12	1634.22	1632.9	1633.53	1632.74	469.484	1380.87	1397.92	1392.69	1393.18	1392.89	1393.29	1392.84	1393.46	1392.61	1392.86	1392.49	1392.94	1392.37
468.985	3723.47	3798.61	3732.75	3734.64	3735.27	3739.09	3732.27	3733.98	3735.67	3769.47	3731.44	3733.12	3731.01	469.403	1625.26	1641.76	1632.73	1633.32	1633.18	1634.62	1633.17	1633.63	1632.75	1633.88	1632.53	1633.2	1632.36	469.434	1413.52	1398.06	1392.74	1393.23	1392.94	1393.35	1392.88	1393.52	1392.66	1392.91	1392.53	1393.02	1392.41
468.935	3724.24	3796.47	3729.28	3731.2	3731.82	3735.72	3728.8	3730.55	3732.23	3766.94	3727.96	3729.71	3727.53	469.353	1607.4	1641.55	1632.36	1632.94	1632.81	1634.27	1632.8	1633.27	1632.37	1633.53	1632.15	1632.87	1631.98	469.384	1397.19	1398.09	1392.66	1393.16	1392.86	1393.28	1392.81	1393.46	1392.58	1392.85	1392.45	1392.98	1392.33
468.885	3732.4	3794.38	3725.8	3727.75	3728.36	3732.33	3725.32	3727.11	3728.79	3764.43	3724.47	3726.3	3724.03	469.303	1600.77	1641.39	1632.02	1632.62	1632.48	1633.96	1632.47	1632.95	1632.04	1633.23	1631.82	1632.59	1631.64	469.334	1385.71	1398.18	1392.65	1393.15	1392.85	1393.28	1392.8	1393.46	1392.57	1392.84	1392.44	1393	1392.32
468.835	3703.06	3792.31	3722.3	3724.28	3724.87	3728.93	3721.81	3723.65	3725.32	3761.95	3720.96	3722.88	3720.51	469.253	1603.57	1641.26	1631.71	1632.32	1632.16	1633.68	1632.16	1632.66	1631.73	1632.95	1631.5	1632.33	1631.33	469.284	1381.38	1398.32	1392.67	1393.19	1392.88	1393.31	1392.82	1393.51	1392.59	1392.88	1392.46	1393.07	1392.34
468.785	3644.64	3790.34	3718.84	3720.86	3721.44	3725.58	3718.36	3720.24	3721.91	3759.55	3717.5	3719.51	3717.05	469.203	1642.6	1641.13	1631.38	1632	1631.85	1633.38	1631.84	1632.36	1631.41	1632.67	1631.18	1632.07	1631	469.234	1400	1398.49	1392.72	1393.24	1392.92	1393.37	1392.87	1393.57	1392.64	1392.93	1392.51	1393.16	1392.38
468.735	3633.16	3788.55	3715.51	3717.56	3718.12	3722.35	3715.01	3716.95	3718.6	3757.31	3714.15	3716.27	3713.7	469.153	1625.26	1640.91	1630.96	1631.58	1631.42	1632.98	1631.42	1631.95	1630.98	1632.28	1630.75	1631.71	1630.57	469.184	1390.82	1398.59	1392.69	1393.22	1392.9	1393.35	1392.85	1393.56	1392.61	1392.92	1392.48	1393.19	1392.35
468.685	3606.63	3786.84	3712.18	3714.27	3714.82	3719.14	3711.69	3713.67	3715.32	3755.13	3710.82	3713.05	3710.36	469.103	1626.28	1640.75	1630.57	1631.21	1631.04	1632.63	1631.04	1631.59	1630.6	1631.94	1630.37	1631.41	1630.18	469.134	1415.82	1398.74	1392.7	1393.24	1392.91	1393.37	1392.86	1393.59	1392.62	1392.93	1392.49	1393.27	1392.36
468.635	3679.08	3785.24	3708.91	3711.03	3711.57	3715.97	3708.41	3710.45	3712.09	3753.04	3707.54	3709.9	3707.07	469.053	1620.15	1640.59	1630.19	1630.83	1630.66	1632.28	1630.66	1631.22	1630.21	1631.59	1629.98	1631.11	1629.79	469.084	1416.07	1398.81	1392.62	1393.16	1392.83	1393.3	1392.77	1393.52	1392.54	1392.86	1392.4	1393.25	1392.27
468.585	3646.43	3783.56	3705.48	3707.64	3708.16	3712.66	3704.99	3707.07	3708.7	3750.85	3704.1	3706.61	3703.63	469.003	1603.06	1640.47	1629.82	1630.47	1630.29	1631.94	1630.29	1630.87	1629.84	1631.26	1629.61	1630.85	1629.42	469.034	1408.16	1398.88	1392.53	1393.09	1392.74	1393.22	1392.69	1393.46	1392.45	1392.79	1392.32	1393.25	1392.18
468.535	3677.3	3782.03	3702.11	3704.3	3704.82	3709.4	3701.61	3703.75	3705.37	3748.78	3700.72	3703.39	3700.25	468.953	1606.12	1640.41	1629.49	1630.15	1629.97	1631.64	1629.97	1630.57	1629.52	1630.98	1629.28	1630.63	1629.09	468.984	1406.12	1399	1392.47	1393.04	1392.69	1393.18	1392.63	1393.42	1392.4	1392.75	1392.26	1393.29	1392.13
468.485	3651.02	3780.51	3698.67	3700.9	3701.4	3706.08	3698.17	3700.36	3701.97	3746.69	3697.28	3700.13	3696.79	468.903	1640.05	1640.36	1629.15	1629.83	1629.64	1631.34	1629.64	1630.26	1629.18	1630.69	1628.94	1630.43	1628.75	468.934	1390.82	1399.14	1392.43	1393	1392.64	1393.14	1392.59	1393.4	1392.35	1392.71	1392.21	1393.34	1392.07
468.435	3622.7	3779.13	3695.28	3697.55	3698.03	3702.81	3694.78	3697.03	3698.62	3744.72	3693.88	3696.94	3693.39	468.853	1633.42	1640.23	1628.72	1629.41	1629.21	1630.95	1629.22	1629.86	1628.76	1630.32	1628.52	1630.15	1628.32	468.884	1382.91	1399.35	1392.43	1393.02	1392.65	1393.16	1392.6	1393.42	1392.35	1392.74	1392.21	1393.46	1392.08
468.385	3627.55	3777.91	3691.93	3694.24	3694.71	3699.59	3691.44	3693.74	3695.32	3742.86	3690.53	3693.83	3690.03	468.803	1608.16	1640.15	1628.32	1629.01	1628.81	1630.57	1628.81	1629.47	1628.35	1629.96	1628.1	1629.91	1627.91	468.834	1415.31	1399.6	1392.47	1393.06	1392.69	1393.21	1392.64	1393.48	1392.39	1392.79	1392.25	1393.63	1392.11
468.335	3629.59	3776.81	3688.58	3690.93	3691.38	3696.36	3688.08	3690.44	3692.01	3741.06	3687.16	3690.75	3686.66	468.753	1601.28	1640.16	1627.97	1628.68	1628.47	1630.27	1628.47	1629.15	1628.01	1629.67	1627.76	1629.75	1627.56	468.784	1391.07	1399.76	1392.39	1392.99	1392.61	1393.14	1392.56	1393.43	1392.31	1392.72	1392.17	1393.69	1392.03
468.285	3602.3	3775.82	3685.21	3687.6	3688.03	3693.12	3684.71	3687.14	3688.68	3739.33	3683.78	3687.7	3683.28	468.703	1583.42	1640.21	1627.64	1628.36	1628.14	1629.97	1628.15	1628.85	1627.68	1629.39	1627.43	1629.63	1627.23	468.734	1378.57	1400.02	1392.39	1393.01	1392.62	1393.16	1392.57	1393.46	1392.32	1392.75	1392.17	1393.85	1392.03
468.235	3632.14	3775.04	3681.89	3684.32	3684.74	3689.93	3681.39	3683.88	3685.41	3737.74	3680.45	3684.76	3679.94	468.653	1602.04	1640.33	1627.36	1628.09	1627.87	1629.73	1627.87	1628.6	1627.4	1629.17	1627.15	1629.58	1626.94	468.684	1380.36	1400.35	1392.44	1393.07	1392.67	1393.23	1392.62	1393.53	1392.37	1392.82	1392.22	1394.09	1392.08
468.185	3652.3	3774.36	3678.5	3680.98	3681.37	3686.68	3678	3680.56	3682.07	3736.18	3677.06	3681.82	3676.54	468.603	1625.26	1640.44	1627.03	1627.78	1627.54	1629.44	1627.55	1628.3	1627.07	1628.9	1626.82	1629.51	1626.61	468.634	1398.47	1400.69	1392.49	1393.12	1392.72	1393.29	1392.67	1393.61	1392.41	1392.89	1392.27	1394.33	1392.12
468.135	3667.6	3773.84	3675.06	3677.59	3677.96	3683.38	3674.56	3677.19	3678.68	3734.68	3673.61	3678.91	3673.09	468.553	1618.88	1640.52	1626.64	1627.39	1627.15	1629.09	1627.16	1627.94	1626.68	1628.58	1626.42	1629.4	1626.21	468.584	1405.87	1400.99	1392.47	1393.11	1392.7	1393.29	1392.65	1393.61	1392.39	1392.89	1392.25	1394.53	1392.1
468.085	3658.93	3773.5	3671.59	3674.16	3674.51	3680.05	3671.08	3673.78	3675.25	3733.27	3670.13	3676.05	3669.6	468.503	1622.96	1640.65	1626.26	1627.03	1626.78	1628.75	1626.79	1627.59	1626.31	1628.27	1626.05	1629.34	1625.83	468.534	1389.54	1401.3	1392.42	1393.08	1392.66	1393.25	1392.6	1393.59	1392.35	1392.87	1392.2	1394.72	1392.05
468.035	3595.66	3773.42	3668.13	3670.74	3671.07	3676.74	3667.62	3670.39	3671.84	3732	3666.66	3673.32	3666.12	468.453	1638.27	1640.81	1625.87	1626.65	1626.39	1628.4	1626.41	1627.23	1625.92	1627.95	1625.66	1629.3	1625.44	468.484	1411.48	1401.69	1392.43	1393.1	1392.67	1393.28	1392.62	1393.63	1392.36	1392.91	1392.21	1395	1392.06
467.985	3657.65	3773.76	3664.79	3667.45	3667.76	3673.54	3664.28	3667.13	3668.55	3731	3663.31	3670.83	3662.76	468.403	1595.41	1640.97	1625.44	1626.23	1625.97	1628.01	1625.98	1626.84	1625.49	1627.59	1625.22	1629.25	1625.01	468.434	1379.34	1402.03	1392.37	1393.04	1392.6	1393.23	1392.55	1393.59	1392.29	1392.88	1392.14	1395.22	1391.99
467.935	3616.58	3774.28	3661.31	3664.02	3664.31	3670.22	3660.8	3663.73	3665.13	3730.04	3659.83	3668.35	3659.28	468.353	1607.65	1641.28	1625.12	1625.93	1625.65	1627.74	1625.67	1626.55	1625.17	1627.35	1624.91	1629.35	1624.68	468.384	1392.86	1402.52	1392.42	1393.1	1392.66	1393.29	1392.6	1393.67	1392.34	1392.97	1392.19	1395.58	1392.03
467.885	3666.58	3775.25	3657.91	3660.67	3660.94	3666.98	3657.41	3660.42	3661.78	3729.34	3656.43	3666.12	3655.86	468.303	1597.96	1641.61	1624.77	1625.59	1625.31	1627.43	1625.32	1626.23	1624.83	1627.09	1624.56	1629.46	1624.33	468.334	1361.99	1403	1392.42	1393.12	1392.66	1393.31	1392.61	1393.71	1392.34	1393.01	1392.19	1395.92	1392.03
467.835	3653.57	3776.53	3654.41	3657.22	3657.46	3663.64	3653.9	3656.99	3658.33	3728.75	3652.91	3663.97	3652.34	468.253	1609.95	1642.01	1624.44	1625.28	1624.99	1627.15	1625	1625.94	1624.5	1626.85	1624.23	1629.63	1624	468.284	1408.42	1403.62	1392.53	1393.24	1392.77	1393.44	1392.72	1393.85	1392.46	1393.17	1392.3	1396.41	1392.14
467.785	3678.57	3778.29	3650.92	3653.78	3654	3660.32	3650.41	3653.59	3654.9	3728.43	3649.42	3662.05	3648.84	468.203	1618.88	1642.43	1624.08	1624.93	1624.63	1626.84	1624.65	1625.62	1624.14	1626.59	1623.87	1629.81	1623.64	468.234	1422.19	1404.11	1392.47	1393.2	1392.72	1393.4	1392.67	1393.83	1392.4	1393.17	1392.24	1396.75	1392.08
467.735	3641.84	3780.52	3647.38	3650.29	3650.49	3656.94	3646.87	3650.14	3651.41	3728.32	3645.86	3660.31	3645.28	468.153	1577.04	1642.88	1623.7	1624.56	1624.25	1626.5	1624.27	1625.28	1623.76	1626.31	1623.48	1630.01	1623.25	468.184	1413.52	1404.6	1392.37	1393.1	1392.61	1393.31	1392.56	1393.76	1392.29	1393.12	1392.13	1397.07	1391.97
467.685	3654.85	3783.4	3643.9	3646.87	3647.04	3653.64	3643.39	3646.76	3647.99	3728.6	3642.38	3658.9	3641.78	468.103	1586.22	1643.5	1623.43	1624.31	1623.98	1626.28	1624	1625.05	1623.49	1626.15	1623.21	1630.36	1622.97	468.134	1410.2	1405.15	1392.29	1393.04	1392.54	1393.25	1392.49	1393.72	1392.22	1393.11	1392.06	1397.46	1391.89
467.635	3718.11	3786.91	3640.39	3643.41	3643.55	3650.3	3639.88	3643.34	3644.54	3729.2	3638.86	3657.74	3638.26	468.053	1611.48	1644.15	1623.13	1624.02	1623.69	1626.03	1623.71	1624.79	1623.19	1625.97	1622.91	1630.73	1622.67	468.084	1400.77	1405.76	1392.22	1392.99	1392.48	1393.21	1392.43	1393.69	1392.15	1393.13	1391.99	1397.88	1391.82
467.585	3724.24	3791.01	3636.75	3639.83	3639.94	3646.84	3636.23	3639.8	3640.95	3730.06	3635.21	3656.75	3634.59	468.003	1631.12	1644.79	1622.76	1623.67	1623.33	1625.71	1623.35	1624.47	1622.83	1625.73	1622.54	1631.09	1622.3	468.034	1427.3	1406.45	1392.19	1392.97	1392.45	1393.2	1392.4	1393.7	1392.12	1393.19	1391.96	1398.37	1391.79
467.535	3707.91	3795.88	3633.08	3636.22	3636.3	3643.36	3632.57	3636.24	3637.34	3731.36	3631.53	3656.08	3630.91	467.953	1589.8	1645.44	1622.34	1623.27	1622.91	1625.35	1622.94	1624.09	1622.41	1625.46	1622.12	1631.43	1621.88	467.984	1385.97	1407.08	1392.07	1392.86	1392.33	1393.09	1392.28	1393.61	1392	1393.17	1391.83	1398.8	1391.66
467.485	3726.79	3801.67	3629.44	3632.64	3632.69	3639.91	3628.93	3632.71	3633.76	3733.21	3627.89	3655.79	3627.25	467.903	1629.85	1646.27	1622.03	1622.97	1622.61	1625.09	1622.63	1623.83	1622.1	1625.31	1621.81	1631.93	1621.56	467.934	1401.53	1407.92	1392.09	1392.89	1392.35	1393.13	1392.3	1393.68	1392.02	1393.31	1391.86	1399.4	1391.68
467.435	3743.37	3808.37	3625.76	3629.01	3629.03	3636.42	3625.24	3629.14	3630.14	3735.58	3624.19	3655.81	3623.55	467.853	1585.2	1647.05	1621.61	1622.57	1622.19	1624.73	1622.22	1623.46	1621.69	1625.07	1621.39	1632.36	1621.14	467.884	1365.05	1408.74	1392.06	1392.88	1392.32	1393.12	1392.28	1393.69	1391.99	1393.42	1391.82	1399.97	1391.64
467.385	3749.24	3816.09	3622.03	3625.35	3625.34	3632.9	3621.51	3625.53	3626.48	3738.58	3620.46	3656.18	3619.81	467.803	1624.23	1648.02	1621.31	1622.29	1621.9	1624.48	1621.93	1623.21	1621.39	1624.97	1621.09	1632.96	1620.83	467.834	1398.72	1409.75	1392.16	1392.99	1392.42	1393.25	1392.38	1393.84	1392.09	1393.67	1391.92	1400.71	1391.74
467.335	3753.06	3824.93	3618.28	3621.67	3621.62	3629.36	3617.76	3621.9	3622.8	3742.29	3616.7	3656.91	3616.04	467.753	1620.41	1648.96	1620.9	1621.9	1621.5	1624.14	1621.53	1622.86	1620.99	1624.79	1620.69	1633.48	1620.42	467.784	1395.15	1410.69	1392.14	1392.98	1392.41	1393.25	1392.36	1393.86	1392.07	1393.83	1391.9	1401.34	1391.72
467.285	3735.97	3834.97	3614.52	3617.97	3617.89	3625.81	3614	3618.27	3619.1	3746.82	3612.93	3658.01	3612.26	467.703	1588.78	1649.97	1620.51	1621.52	1621.11	1623.8	1621.14	1622.52	1620.6	1624.64	1620.29	1634.06	1620.02	467.734	1404.08	1411.69	1392.13	1392.99	1392.4	1393.26	1392.35	1393.91	1392.06	1394.03	1391.89	1402.01	1391.7
467.235	3724.24	3846.37	3610.79	3614.31	3614.19	3622.3	3610.27	3614.67	3615.44	3752.3	3609.19	3659.52	3608.51	467.653	1596.43	1651.14	1620.2	1621.22	1620.8	1623.55	1620.84	1622.27	1620.29	1624.62	1619.98	1634.75	1619.71	467.684	1385.2	1412.71	1392.09	1392.96	1392.36	1393.24	1392.32	1393.92	1392.02	1394.23	1391.85	1402.66	1391.66
467.185	3726.53	3859.18	3607.07	3610.66	3610.51	3618.8	3606.55	3611.09	3611.79	3758.82	3605.46	3661.41	3604.78	467.603	1610.46	1652.37	1619.86	1620.91	1620.47	1623.28	1620.51	1622	1619.95	1624.61	1619.64	1635.45	1619.37	467.634	1412.76	1413.86	1392.11	1393.01	1392.39	1393.29	1392.35	1394	1392.05	1394.53	1391.87	1403.4	1391.68
467.135	3763.52	3873.48	3603.34	3607	3606.81	3615.31	3602.82	3607.5	3608.13	3766.47	3601.73	3663.62	3601.03	467.553	1629.08	1653.64	1619.49	1620.56	1620.11	1622.97	1620.14	1621.7	1619.58	1624.62	1619.27	1636.14	1618.99	467.584	1411.73	1414.96	1392.04	1392.95	1392.32	1393.24	1392.28	1393.99	1391.98	1394.76	1391.8	1404.05	1391.61
467.085	3797.7	3889.3	3599.53	3603.26	3603.03	3611.73	3599.01	3603.84	3604.39	3775.31	3597.91	3666.05	3597.2	467.503	1589.8	1654.94	1619.07	1620.15	1619.69	1622.62	1619.73	1621.35	1619.16	1624.62	1618.85	1636.8	1618.57	467.534	1400.26	1416.11	1391.97	1392.9	1392.25	1393.2	1392.21	1393.98	1391.91	1395.04	1391.73	1404.71	1391.53
467.035	3788.78	3906.68	3595.64	3599.45	3599.17	3608.09	3595.12	3600.1	3600.57	3785.45	3594.01	3668.67	3593.29	467.453	1623.72	1656.43	1618.75	1619.85	1619.38	1622.36	1619.42	1621.1	1618.85	1624.8	1618.53	1637.57	1618.24	467.484	1395.66	1417.37	1391.94	1392.89	1392.22	1393.2	1392.18	1394.02	1391.88	1395.41	1391.7	1405.42	1391.5
466.985	3845.41	3925.84	3591.76	3595.64	3595.33	3604.46	3591.24	3596.39	3596.77	3797.12	3590.12	3671.5	3589.39	467.403	1598.72	1657.93	1618.34	1619.46	1618.97	1622.03	1619.02	1620.78	1618.44	1624.96	1618.12	1638.27	1617.83	467.434	1375.26	1418.7	1391.93	1392.89	1392.22	1393.21	1392.17	1394.08	1391.87	1395.86	1391.69	1406.14	1391.48
466.935	3839.8	3946.68	3587.76	3591.72	3591.36	3600.71	3587.24	3592.56	3592.84	3810.32	3586.11	3674.35	3585.36	467.353	1627.3	1659.58	1617.99	1619.14	1618.63	1621.75	1618.68	1620.52	1618.1	1625.27	1617.77	1639.02	1617.48	467.384	1415.31	1420.16	1391.99	1392.97	1392.28	1393.3	1392.24	1394.21	1391.93	1396.43	1391.75	1406.93	1391.54
466.885	3872.7	3969.41	3583.76	3587.8	3587.39	3596.98	3583.24	3588.73	3588.92	3825.33	3582.1	3677.26	3581.35	467.303	1593.11	1661.26	1617.57	1618.74	1618.22	1621.4	1618.27	1620.19	1617.68	1625.61	1617.35	1639.69	1617.05	467.334	1417.35	1421.53	1391.91	1392.91	1392.2	1393.25	1392.16	1394.21	1391.85	1396.92	1391.66	1407.56	1391.46
466.835	3871.17	3994.02	3579.68	3583.81	3583.36	3593.18	3579.16	3584.85	3584.93	3842.2	3578.02	3680.09	3577.25	467.253	1640.82	1663.13	1617.24	1618.43	1617.89	1621.15	1617.94	1619.96	1617.35	1626.14	1617.02	1640.44	1616.71	467.284	1387.24	1422.96	1391.82	1392.84	1392.11	1393.18	1392.07	1394.21	1391.76	1397.47	1391.57	1408.16	1391.36
466.785	3970.92	4020.61	3575.6	3579.82	3579.31	3589.38	3575.09	3580.96	3580.93	3861.14	3573.93	3682.81	3573.15	467.203	1623.21	1665	1616.78	1617.99	1617.44	1620.77	1617.49	1619.61	1616.9	1626.68	1616.56	1641.03	1616.25	467.234	1386.99	1424.55	1391.84	1392.88	1392.13	1393.23	1392.1	1394.32	1391.78	1398.21	1391.59	1408.85	1391.38
466.735	3985.2	4049.04	3571.31	3575.61	3575.06	3585.38	3570.8	3576.87	3576.72	3882.11	3569.63	3685.1	3568.84	467.153	1644.64	1667.03	1616.36	1617.6	1617.03	1620.44	1617.09	1619.32	1616.49	1627.41	1616.15	1641.64	1615.83	467.184	1413.01	1426.21	1391.86	1392.92	1392.16	1393.29	1392.12	1394.44	1391.8	1399.04	1391.61	1409.5	1391.39
466.685	3986.22	4079.48	3566.99	3571.38	3570.77	3581.35	3566.47	3572.76	3572.48	3905.38	3565.3	3687.04	3564.49	467.103	1633.67	1669.15	1615.89	1617.16	1616.56	1620.05	1616.62	1618.98	1616.02	1628.25	1615.67	1642.14	1615.36	467.134	1383.16	1427.84	1391.78	1392.86	1392.09	1393.24	1392.05	1394.48	1391.73	1399.86	1391.54	1410.03	1391.31
466.635	4031.89	4111.99	3562.65	3567.13	3566.47	3577.32	3562.13	3568.65	3568.23	3931.11	3560.95	3688.55	3560.13	467.053	1620.41	1671.44	1615.45	1616.74	1616.13	1619.69	1616.19	1618.68	1615.58	1629.3	1615.23	1642.62	1614.91	467.084	1369.9	1429.63	1391.81	1392.92	1392.12	1393.31	1392.09	1394.63	1391.77	1400.88	1391.57	1410.61	1391.34
466.585	4029.34	4146.51	3558.21	3562.78	3562.06	3573.19	3557.69	3564.44	3563.88	3959.36	3556.5	3689.41	3555.67	467.003	1648.21	1673.92	1615.04	1616.35	1615.72	1619.37	1615.79	1618.43	1615.18	1630.59	1614.82	1643.07	1614.49	467.034	1414.29	1431.55	1391.9	1393.02	1392.21	1393.43	1392.17	1394.85	1391.85	1402.06	1391.65	1411.2	1391.42
466.535	4125.26	4183.09	3553.76	3558.44	3557.66	3569.07	3553.24	3560.25	3559.52	3990.3	3552.05	3689.61	3551.2	466.953	1638.78	1676.5	1614.55	1615.89	1615.25	1618.98	1615.31	1618.11	1614.7	1632.03	1614.34	1643.38	1614.01	466.984	1419.64	1433.36	1391.82	1392.97	1392.13	1393.38	1392.1	1394.92	1391.77	1403.17	1391.57	1411.56	1391.34
466.485	4105.36	4221.54	3549.11	3553.89	3553.05	3564.76	3548.6	3555.86	3554.97	4023.83	3547.39	3688.86	3546.53	466.903	1627.55	1679.29	1614.09	1615.46	1614.79	1618.61	1614.86	1617.84	1614.24	1633.74	1613.88	1643.62	1613.54	466.934	1400	1435.22	1391.72	1392.89	1392.04	1393.32	1392	1394.98	1391.67	1404.39	1391.47	1411.85	1391.23
466.435	4163.27	4262.04	3544.49	3549.38	3548.47	3560.49	3543.98	3551.53	3550.44	4060.24	3542.77	3687.27	3541.89	466.853	1653.32	1682.32	1613.66	1615.06	1614.37	1618.28	1614.44	1617.62	1613.81	1635.75	1613.45	1643.8	1613.1	466.884	1400	1437.23	1391.69	1392.88	1392.01	1393.33	1391.98	1395.13	1391.65	1405.8	1391.44	1412.13	1391.2
466.385	4198.21	4304.41	3539.75	3544.74	3543.76	3556.1	3539.24	3547.08	3545.8	4099.41	3538.01	3684.62	3537.12	466.803	1652.55	1685.48	1613.16	1614.58	1613.87	1617.88	1613.95	1617.35	1613.32	1637.98	1612.94	1643.81	1612.6	466.834	1438.78	1439.31	1391.66	1392.88	1391.99	1393.34	1391.96	1395.29	1391.62	1407.33	1391.41	1412.34	1391.17
466.335	4196.17	4348.69	3534.93	3540.02	3538.98	3551.64	3534.41	3542.57	3541.07	4141.45	3533.18	3680.9	3532.27	466.753	1641.33	1688.88	1612.66	1614.11	1613.38	1617.48	1613.46	1617.1	1612.82	1640.52	1612.44	1643.72	1612.09	466.784	1450.77	1441.32	1391.49	1392.74	1391.82	1393.21	1391.79	1395.34	1391.45	1408.85	1391.24	1412.34	1390.99
466.285	4270.92	4394.86	3530.09	3535.3	3534.19	3547.19	3529.58	3538.09	3536.34	4186.36	3528.34	3676.15	3527.42	466.703	1655.87	1692.56	1612.19	1613.67	1612.91	1617.11	1613	1616.91	1612.35	1643.41	1611.97	1643.54	1611.61	466.734	1443.37	1443.37	1391.28	1392.55	1391.61	1393.03	1391.58	1395.37	1391.24	1410.45	1391.03	1412.2	1390.77
466.235	4326.27	4442.78	3525.1	3530.42	3529.24	3542.59	3524.59	3533.46	3531.45	4233.99	3523.34	3670.21	3522.4	466.653	1644.39	1696.46	1611.67	1613.19	1612.41	1616.71	1612.49	1616.71	1611.85	1646.62	1611.46	1643.2	1611.1	466.684	1422.45	1445.53	1391.09	1392.38	1391.42	1392.88	1391.39	1395.45	1391.05	1412.21	1390.84	1412.02	1390.58
466.185	4381.63	4492.37	3519.99	3525.43	3524.16	3537.88	3519.47	3528.75	3526.44	4284.25	3518.22	3663.14	3517.26	466.603	1695.41	1700.68	1611.19	1612.74	1611.93	1616.34	1612.02	1616.58	1611.37	1650.21	1610.98	1642.78	1610.61	466.634	1423.72	1447.85	1390.97	1392.3	1391.31	1392.82	1391.29	1395.63	1390.94	1414.19	1390.72	1411.83	1390.46
466.135	4413.77	4543.59	3514.75	3520.31	3518.97	3533.06	3514.24	3523.94	3521.31	4337.03	3512.97	3655	3512	466.553	1677.04	1705.05	1610.57	1612.15	1611.32	1615.84	1611.41	1616.34	1610.76	1654.04	1610.36	1642.09	1609.98	466.584	1429.08	1450.25	1390.86	1392.21	1391.2	1392.74	1391.17	1395.85	1390.83	1416.3	1390.61	1411.55	1390.34
466.085	4562.76	4596.46	3509.43	3515.12	3513.7	3528.18	3508.92	3519.11	3516.11	4392.26	3507.65	3645.91	3506.66	466.503	1690.56	1709.78	1610	1611.61	1610.76	1615.39	1610.85	1616.2	1610.19	1658.3	1609.79	1641.33	1609.4	466.534	1434.18	1452.74	1390.72	1392.1	1391.06	1392.65	1391.04	1396.08	1390.69	1418.52	1390.47	1411.18	1390.2
466.035	4593.88	4650.55	3503.8	3509.62	3508.11	3523	3503.3	3514.01	3510.6	4449.42	3502.01	3635.73	3501.01	466.453	1673.47	1714.78	1609.39	1611.04	1610.16	1614.9	1610.26	1616.06	1609.59	1662.89	1609.18	1640.42	1608.79	466.484	1465.31	1455.31	1390.56	1391.97	1390.91	1392.55	1390.89	1396.33	1390.54	1420.85	1390.31	1410.72	1390.04
465.985	4670.41	4706.03	3498.1	3504.05	3502.45	3517.76	3497.59	3508.89	3505.01	4508.56	3496.3	3624.8	3495.28	466.403	1676.79	1720.15	1608.83	1610.51	1609.6	1614.47	1609.7	1616.02	1609.03	1667.91	1608.62	1639.44	1608.22	466.434	1470.15	1457.87	1390.29	1391.73	1390.64	1392.33	1390.62	1396.52	1390.27	1423.19	1390.04	1410.07	1389.76
465.935	4722.45	4762.56	3492.23	3498.32	3496.63	3512.37	3491.72	3503.67	3499.26	4569.21	3490.42	3613.14	3489.38	466.353	1725.77	1725.84	1608.25	1609.97	1609.03	1614.03	1609.14	1616.03	1608.46	1673.3	1608.05	1638.34	1607.64	466.384	1464.03	1460.52	1390	1391.47	1390.36	1392.09	1390.34	1396.74	1389.98	1425.63	1389.75	1409.33	1389.46
465.885	4786.48	4819.98	3486.24	3492.47	3490.69	3506.88	3485.74	3498.41	3493.39	4631.09	3484.43	3600.91	3483.36	466.303	1684.18	1731.71	1607.54	1609.3	1608.33	1613.46	1608.44	1615.96	1607.76	1678.9	1607.34	1637.01	1606.92	466.334	1458.67	1463.31	1389.73	1391.23	1390.09	1391.87	1390.07	1397.04	1389.71	1428.2	1389.48	1408.56	1389.19
465.835	4838.77	4878.01	3480.1	3486.48	3484.6	3501.27	3479.61	3493.11	3487.39	4693.81	3478.29	3588.19	3477.2	466.253	1725	1738.02	1606.94	1608.74	1607.74	1613.01	1607.86	1616.07	1607.16	1684.95	1606.74	1635.69	1606.32	466.284	1479.85	1466.23	1389.48	1391.02	1389.84	1391.68	1389.83	1397.42	1389.46	1430.9	1389.23	1407.76	1388.93
465.785	4880.61	4936.27	3473.85	3480.38	3478.4	3495.55	3473.36	3487.79	3481.26	4756.84	3472.03	3575.14	3470.93	466.203	1696.94	1744.52	1606.23	1608.07	1607.04	1612.45	1607.16	1616.14	1606.46	1691.19	1606.04	1634.19	1605.61	466.234	1471.94	1469.19	1389.15	1390.72	1389.52	1391.41	1389.5	1397.79	1389.13	1433.6	1388.9	1406.83	1388.6
465.735	4964.8	4994.44	3467.5	3474.19	3472.1	3489.76	3467.01	3482.51	3475.05	4819.73	3465.68	3561.85	3464.55	466.153	1736.48	1751.37	1605.6	1607.47	1606.42	1611.97	1606.54	1616.37	1605.84	1697.77	1605.4	1632.68	1604.96	466.184	1456.12	1472.29	1388.85	1390.46	1389.22	1391.18	1389.21	1398.27	1388.84	1436.4	1388.6	1405.89	1388.29
465.685	5075.26	5051.87	3460.97	3467.82	3465.62	3483.81	3460.48	3477.2	3468.65	4881.74	3459.14	3548.35	3457.99	466.103	1709.69	1758.37	1604.86	1606.77	1605.68	1611.39	1605.81	1616.58	1605.1	1704.47	1604.66	1631	1604.22	466.134	1501.28	1475.56	1388.6	1390.25	1388.98	1391	1388.97	1398.88	1388.6	1439.32	1388.36	1404.97	1388.04
465.635	5104.59	5108.02	3454.2	3461.21	3458.9	3477.65	3453.71	3471.83	3462.02	4942.19	3452.36	3534.66	3451.19	466.053	1738.52	1765.67	1604.18	1606.14	1605.02	1610.88	1605.15	1616.94	1604.43	1711.41	1603.99	1629.34	1603.54	466.084	1498.72	1478.78	1388.19	1389.88	1388.57	1390.66	1388.57	1399.42	1388.19	1442.12	1387.94	1403.87	1387.62
465.585	5141.58	5162.48	3447.36	3454.54	3452.1	3471.43	3446.87	3466.6	3455.32	5000.58	3445.51	3521.02	3444.32	466.003	1709.44	1773.06	1603.43	1605.44	1604.28	1610.31	1604.41	1617.34	1603.69	1718.39	1603.24	1627.56	1602.78	466.034	1495.66	1482.11	1387.79	1389.51	1388.17	1390.33	1388.17	1400.06	1387.79	1444.94	1387.54	1402.74	1387.21
465.535	5184.44	5214.49	3440.42	3447.78	3445.22	3465.16	3439.94	3461.52	3448.53	5056.04	3438.57	3507.49	3437.35	465.953	1737.24	1780.66	1602.76	1604.81	1603.61	1609.81	1603.75	1617.91	1603.02	1725.48	1602.57	1625.82	1602.1	465.984	1520.15	1485.54	1387.39	1389.16	1387.79	1390.02	1387.78	1400.82	1387.4	1447.77	1387.15	1401.62	1386.82
465.485	5244.64	5263.41	3433.39	3440.93	3438.24	3458.82	3432.91	3456.62	3441.65	5107.83	3431.53	3494.11	3430.29	465.903	1772.45	1788.25	1602.01	1604.1	1602.87	1609.25	1603.01	1618.52	1602.28	1732.47	1601.82	1623.98	1601.34	465.934	1496.17	1488.98	1386.91	1388.71	1387.3	1389.62	1387.3	1401.6	1386.91	1450.49	1386.66	1400.39	1386.33
465.435	5243.11	5308.38	3426.22	3433.95	3431.12	3452.38	3425.74	3451.91	3434.63	5155	3424.36	3480.88	3423.09	465.853	1768.37	1795.76	1601.16	1603.31	1602.03	1608.61	1602.18	1619.16	1601.44	1739.26	1600.98	1622.03	1600.49	465.884	1485.2	1492.58	1386.51	1388.36	1386.91	1389.31	1386.91	1402.58	1386.52	1453.25	1386.27	1399.25	1385.92
465.385	5258.93	5348.81	3419.03	3426.96	3423.99	3445.96	3418.56	3447.56	3427.6	5196.87	3417.17	3467.98	3415.88	465.803	1789.54	1803.21	1600.32	1602.52	1601.2	1607.98	1601.36	1619.93	1600.61	1745.85	1600.14	1620.08	1599.64	465.834	1477.04	1496.28	1386.15	1388.04	1386.56	1389.04	1386.56	1403.73	1386.16	1455.98	1385.91	1398.15	1385.56
465.335	5277.3	5383.93	3411.8	3419.93	3416.82	3439.54	3411.34	3443.6	3420.54	5232.58	3409.94	3455.38	3408.61	465.753	1740.31	1810.47	1599.42	1601.68	1600.32	1607.31	1600.48	1620.78	1599.73	1752.1	1599.25	1618.07	1598.74	465.784	1524.74	1500.07	1385.82	1387.76	1386.23	1388.82	1386.23	1405.04	1385.84	1458.65	1385.58	1397.08	1385.22
465.285	5329.59	5412.97	3404.52	3412.86	3409.59	3433.11	3404.06	3440.06	3413.42	5261.31	3402.65	3443.11	3401.3	465.703	1800.77	1817.63	1598.66	1600.96	1599.56	1606.77	1599.72	1621.9	1598.97	1758.1	1598.49	1616.2	1597.97	465.734	1498.21	1503.73	1385.31	1387.3	1385.73	1388.42	1385.73	1406.31	1385.33	1461.02	1385.07	1395.85	1384.7
465.235	5337.24	5435.3	3397.12	3405.67	3402.25	3426.62	3396.66	3436.96	3406.19	5282.3	3395.25	3431.1	3393.87	465.653	1815.31	1824.33	1597.73	1600.09	1598.64	1606.09	1598.81	1623.01	1598.05	1763.44	1597.56	1614.18	1597.03	465.684	1500	1507.51	1384.9	1386.93	1385.32	1388.13	1385.33	1407.83	1384.92	1463.33	1384.66	1394.73	1384.29
465.185	5327.55	5450.45	3389.68	3398.46	3394.88	3420.16	3389.23	3434.43	3398.94	5295.05	3387.81	3419.45	3386.41	465.603	1799.23	1830.6	1596.76	1599.18	1597.68	1605.38	1597.85	1624.23	1597.09	1768.17	1596.59	1612.13	1596.05	465.634	1511.22	1511.29	1384.48	1386.57	1384.9	1387.84	1384.91	1409.5	1384.51	1465.46	1384.24	1393.62	1383.86
465.135	5350.77	5458.12	3382.26	3391.26	3387.51	3413.76	3381.81	3432.59	3391.69	5299.17	3380.38	3408.19	3378.94	465.553	1792.6	1836.43	1595.82	1598.31	1596.76	1604.73	1596.94	1625.65	1596.17	1772.26	1595.67	1610.16	1595.11	465.584	1495.41	1515.03	1384.02	1386.16	1384.45	1387.52	1384.46	1411.28	1384.05	1467.36	1383.78	1392.49	1383.39
465.085	5341.84	5458.07	3374.77	3384.01	3380.08	3407.38	3374.32	3431.46	3384.39	5294.34	3372.89	3397.23	3371.42	465.503	1817.09	1841.73	1594.91	1597.45	1595.86	1604.11	1596.04	1627.25	1595.26	1775.59	1594.76	1608.22	1594.19	465.534	1508.16	1518.81	1383.61	1385.81	1384.05	1387.27	1384.06	1413.29	1383.65	1469.08	1383.38	1391.43	1382.98
465.035	5330.87	5450.36	3367.28	3376.77	3372.65	3401.09	3366.84	3431.16	3377.09	5280.55	3365.4	3386.63	3363.9	465.453	1837.76	1846.34	1593.93	1596.53	1594.88	1603.44	1595.08	1628.94	1594.29	1778.01	1593.78	1606.26	1593.2	465.484	1504.85	1522.5	1383.15	1385.41	1383.6	1386.99	1383.62	1415.41	1383.2	1470.51	1382.93	1390.36	1382.52
464.985	5292.6	5435.2	3359.8	3369.55	3365.24	3394.91	3359.37	3431.77	3369.81	5257.96	3357.92	3376.38	3356.39	465.403	1795.15	1850.19	1592.88	1595.56	1593.86	1602.74	1594.05	1630.75	1593.26	1779.45	1592.74	1604.28	1592.15	465.434	1491.84	1526.16	1382.71	1385.03	1383.16	1386.73	1383.18	1417.73	1382.76	1471.68	1382.48	1389.32	1382.07
464.935	5274.49	5413.06	3352.39	3362.39	3357.89	3388.89	3351.96	3433.44	3362.59	5226.95	3350.51	3366.5	3348.94	465.353	1804.59	1853.44	1591.96	1594.7	1592.94	1602.17	1593.14	1632.85	1592.34	1780.02	1591.82	1602.44	1591.22	465.384	1522.19	1529.81	1382.31	1384.69	1382.77	1386.54	1382.79	1420.26	1382.37	1472.61	1382.09	1388.36	1381.66
464.885	5251.27	5384.46	3344.99	3355.28	3350.56	3383.02	3344.57	3436.19	3355.41	5187.98	3343.12	3356.93	3341.51	465.303	1824.74	1855.89	1591	1593.82	1591.99	1601.61	1592.2	1635.09	1591.4	1779.57	1590.87	1600.62	1590.25	465.334	1544.39	1533.26	1381.8	1384.24	1382.26	1386.26	1382.29	1422.85	1381.87	1473.12	1381.58	1387.31	1381.15
464.835	5257.14	5350.08	3337.63	3348.2	3343.26	3377.33	3337.22	3440.11	3348.26	5141.67	3335.76	3347.67	3334.11	465.253	1842.6	1857.53	1589.98	1592.88	1590.99	1601.02	1591.21	1637.44	1590.4	1778.04	1589.86	1598.79	1589.23	465.284	1530.1	1536.56	1381.21	1383.72	1381.67	1385.92	1381.7	1425.54	1381.28	1473.24	1380.99	1386.21	1380.55
464.785	5263.52	5310.72	3330.24	3341.11	3335.94	3371.78	3329.84	3445.19	3341.09	5088.75	3328.37	3338.62	3326.69	465.203	1804.08	1858.36	1588.92	1591.89	1589.94	1600.42	1590.16	1639.92	1589.35	1775.45	1588.8	1596.95	1588.16	465.234	1522.7	1539.81	1380.66	1383.25	1381.13	1385.66	1381.17	1428.44	1380.74	1473.08	1380.45	1385.19	1380
464.735	5222.96	5267.18	3322.83	3334	3328.6	3366.38	3322.43	3451.51	3333.91	5029.97	3320.96	3329.76	3319.24	465.153	1818.88	1858.59	1587.96	1591.01	1588.99	1599.95	1589.22	1642.66	1588.4	1772	1587.85	1595.26	1587.19	465.184	1507.91	1543	1380.14	1382.8	1380.62	1385.45	1380.66	1431.55	1380.23	1472.61	1379.93	1384.22	1379.47
464.685	5122.45	5220.51	3315.48	3326.97	3321.32	3361.26	3315.09	3459.19	3326.79	4966.33	3313.62	3321.16	3311.86	465.103	1818.37	1858.1	1586.95	1590.09	1588	1599.49	1588.23	1645.52	1587.41	1767.58	1586.85	1593.57	1586.18	465.134	1540.05	1546.14	1379.68	1382.42	1380.16	1385.34	1380.2	1434.87	1379.77	1471.87	1379.47	1383.34	1379
464.635	5120.41	5171.7	3308.33	3320.14	3314.24	3356.58	3307.94	3468.39	3319.88	4898.77	3306.47	3312.92	3304.66	465.053	1844.39	1857.03	1585.95	1589.17	1587	1599.08	1587.25	1648.54	1586.41	1762.31	1585.85	1591.92	1585.16	465.084	1510.71	1549.06	1379.09	1381.91	1379.58	1385.14	1379.63	1438.22	1379.19	1470.68	1378.89	1382.37	1378.4
464.585	5071.68	5121.37	3301.16	3313.32	3307.14	3352.16	3300.79	3478.95	3312.96	4827.89	3299.31	3304.82	3297.46	465.003	1804.34	1855.36	1584.87	1588.18	1585.94	1598.66	1586.19	1651.63	1585.35	1756.19	1584.78	1590.25	1584.08	465.034	1492.86	1552	1378.61	1381.52	1379.11	1385.09	1379.16	1441.83	1378.72	1469.27	1378.42	1381.53	1377.92
464.535	5019.64	5070.5	3294.08	3306.6	3300.14	3348.13	3293.72	3490.94	3306.13	4754.65	3292.23	3296.93	3290.34	464.953	1810.2	1853.38	1583.89	1587.3	1584.98	1598.4	1585.24	1654.96	1584.39	1749.51	1583.81	1588.72	1583.09	464.984	1525.77	1554.91	1378.2	1381.2	1378.7	1385.16	1378.75	1445.64	1378.31	1467.62	1378.01	1380.79	1377.49
464.485	4938.52	5019.79	3287.09	3299.98	3293.22	3344.55	3286.74	3504.37	3299.41	4679.72	3285.25	3289.25	3283.31	464.903	1789.54	1851.03	1582.9	1586.41	1584	1598.19	1584.27	1658.4	1583.42	1742.22	1582.83	1587.22	1582.09	464.934	1526.28	1557.62	1377.66	1380.76	1378.17	1385.16	1378.23	1449.45	1377.78	1465.56	1377.47	1379.94	1376.95
464.435	4901.27	4970.03	3280.25	3293.53	3286.46	3341.52	3279.91	3519.24	3292.84	4603.94	3278.43	3281.82	3276.43	464.853	1796.17	1848.5	1581.96	1585.58	1583.07	1598.12	1583.35	1662	1582.49	1734.5	1581.9	1585.81	1581.14	464.884	1552.04	1560.26	1377.12	1380.33	1377.63	1385.21	1377.69	1453.36	1377.24	1463.21	1376.93	1379.12	1376.4
464.385	4840.82	4921.72	3273.48	3287.16	3279.76	3339	3273.14	3535.41	3286.34	4527.79	3271.66	3274.53	3269.62	464.803	1802.81	1845.8	1581	1584.73	1582.12	1598.11	1582.41	1665.68	1581.55	1726.38	1580.95	1584.41	1580.17	464.834	1565.31	1562.73	1376.48	1379.8	1377	1385.24	1377.07	1457.26	1376.61	1460.51	1376.3	1378.23	1375.75
464.335	4755.61	4875.4	3266.82	3280.91	3273.18	3337.1	3266.49	3552.84	3279.97	4451.87	3265.01	3267.41	3262.91	464.753	1815.31	1843	1580.02	1583.87	1581.16	1598.19	1581.45	1669.42	1580.59	1717.95	1579.98	1583.04	1579.18	464.784	1507.14	1565.1	1375.79	1379.24	1376.32	1385.29	1376.39	1461.19	1375.93	1457.53	1375.62	1377.3	1375.06
464.285	4821.68	4831.61	3260.31	3274.85	3266.76	3335.93	3260	3571.46	3273.76	4376.81	3258.52	3260.52	3256.37	464.703	1796.17	1840.19	1579	1582.98	1580.16	1598.33	1580.46	1673.18	1579.59	1709.29	1578.97	1581.66	1578.16	464.734	1516.33	1567.63	1375.31	1378.89	1375.85	1385.63	1375.92	1465.37	1375.46	1454.56	1375.15	1376.61	1374.57
464.235	4778.32	4790.39	3253.66	3268.65	3260.19	3335.24	3253.36	3590.84	3267.42	4302.67	3251.89	3253.53	3249.67	464.653	1783.93	1837.52	1578.04	1582.15	1579.2	1598.64	1579.52	1677.02	1578.64	1700.56	1578.02	1580.37	1577.18	464.684	1534.18	1570.1	1374.8	1378.52	1375.34	1386.03	1375.42	1469.55	1374.96	1451.36	1374.64	1375.91	1374.05
464.185	4717.35	4752.27	3247.09	3262.56	3253.7	3335.34	3246.8	3611.01	3261.16	4230.15	3245.33	3246.65	3243.05	464.603	1775.77	1835.04	1577.1	1581.35	1578.28	1599.12	1578.6	1680.92	1577.72	1691.84	1577.09	1579.13	1576.23	464.634	1532.4	1572.48	1374.22	1378.1	1374.77	1386.46	1374.85	1473.66	1374.39	1447.94	1374.07	1375.15	1373.46
464.135	4708.67	4717.5	3240.62	3256.59	3247.32	3336.33	3240.35	3631.81	3255.02	4159.58	3238.88	3239.92	3236.55	464.553	1801.53	1832.81	1576.18	1580.59	1577.38	1599.77	1577.71	1684.82	1576.82	1683.18	1576.19	1577.94	1575.31	464.584	1551.79	1574.84	1373.64	1377.69	1374.2	1387.01	1374.29	1477.75	1373.82	1444.39	1373.5	1374.41	1372.87
464.085	4649.49	4686.11	3234.16	3250.66	3240.95	3338.21	3233.9	3652.94	3248.9	4091.11	3232.44	3233.22	3230.04	464.503	1815.31	1830.78	1575.19	1579.76	1576.4	1600.5	1576.75	1688.61	1575.86	1674.56	1575.21	1576.71	1574.31	464.534	1523.72	1577.13	1372.99	1377.22	1373.56	1387.6	1373.65	1481.71	1373.18	1440.67	1372.86	1373.62	1372.21
464.035	4609.44	4658.29	3227.81	3244.86	3234.69	3341.15	3227.56	3674.22	3242.9	4025.16	3226.11	3226.66	3223.65	464.453	1792.09	1829.04	1574.16	1578.91	1575.39	1601.37	1575.75	1692.31	1574.85	1666.07	1574.2	1575.46	1573.27	464.484	1524.74	1579.51	1372.44	1376.88	1373.02	1388.41	1373.12	1485.68	1372.64	1436.97	1372.32	1372.94	1371.66
463.985	4579.34	4634	3221.53	3239.16	3228.5	3345.23	3221.3	3695.37	3236.98	3961.79	3219.86	3220.18	3217.32	464.403	1764.03	1827.72	1573.19	1578.14	1574.44	1602.48	1574.81	1695.96	1573.9	1657.87	1573.24	1574.29	1572.29	464.434	1572.45	1581.88	1371.88	1376.55	1372.47	1389.36	1372.58	1489.53	1372.1	1433.21	1371.78	1372.27	1371.09
463.935	4564.03	4613.2	3215.3	3233.54	3222.36	3350.51	3215.08	3716.04	3231.12	3901.22	3213.65	3213.76	3211.04	464.353	1798.21	1826.87	1572.3	1577.45	1573.56	1603.88	1573.94	1699.57	1573.03	1650.01	1572.37	1573.21	1571.38	464.384	1538.78	1584.09	1371.15	1376.06	1371.74	1390.28	1371.86	1493.06	1371.38	1429.24	1371.06	1371.43	1370.35
463.885	4522.45	4595.74	3209.09	3227.98	3216.24	3357.07	3208.89	3735.9	3225.29	3843.48	3207.47	3207.38	3204.78	464.303	1788.78	1826.34	1571.31	1576.69	1572.59	1605.41	1572.97	1702.94	1572.06	1642.36	1571.39	1572.06	1570.38	464.334	1540.56	1586.42	1370.54	1375.72	1371.14	1391.47	1371.26	1496.51	1370.78	1425.39	1370.46	1370.73	1369.73
463.835	4478.57	4581.5	3202.95	3222.53	3210.2	3365.09	3202.76	3754.68	3219.55	3788.65	3201.36	3201.08	3198.59	464.253	1765.31	1826.26	1570.34	1575.97	1571.63	1607.2	1572.04	1706.14	1571.12	1635.06	1570.45	1570.95	1569.4	464.284	1540.56	1588.75	1369.92	1375.4	1370.53	1392.83	1370.66	1499.75	1370.17	1421.54	1369.85	1370.03	1369.1
463.785	4540.56	4570.32	3196.89	3217.2	3204.23	3374.66	3196.72	3772.02	3213.9	3736.85	3195.33	3194.87	3192.48	464.203	1770.41	1826.68	1569.43	1575.34	1570.74	1609.31	1571.16	1709.18	1570.24	1628.18	1569.56	1569.91	1568.49	464.234	1527.81	1591.08	1369.3	1375.12	1369.92	1394.37	1370.05	1502.72	1369.57	1417.72	1369.25	1369.33	1368.47
463.735	4508.16	4561.74	3190.69	3211.78	3198.13	3385.71	3190.53	3787.37	3208.13	3687.8	3189.17	3188.52	3186.23	464.153	1760.46	1827.54	1568.51	1574.72	1569.84	1611.68	1570.27	1711.95	1569.34	1621.65	1568.66	1568.87	1567.55	464.184	1574.74	1593.46	1368.72	1374.91	1369.35	1396.14	1369.49	1505.45	1369	1414	1368.69	1368.68	1367.88
463.685	4479.08	4555.7	3184.54	3206.48	3192.09	3398.51	3184.41	3800.55	3202.43	3641.71	3183.07	3182.24	3180.04	464.103	1782.91	1828.85	1567.61	1574.16	1568.96	1614.38	1569.4	1714.46	1568.47	1615.53	1567.79	1567.87	1566.64	464.134	1585.97	1595.66	1367.97	1374.57	1368.61	1397.93	1368.75	1507.69	1368.27	1410.17	1367.96	1367.86	1367.12
463.635	4433.42	4551.92	3178.44	3201.29	3186.09	3413.2	3178.33	3811.23	3196.79	3598.49	3177.01	3176.01	3173.89	464.053	1764.8	1830.54	1566.65	1573.57	1568.02	1617.32	1568.47	1716.6	1567.54	1609.72	1566.86	1566.81	1565.67	464.084	1546.94	1597.82	1367.18	1374.22	1367.82	1399.9	1367.97	1509.53	1367.48	1406.38	1367.18	1367.01	1366.32
463.585	4486.48	4550.17	3172.43	3196.26	3180.18	3429.92	3172.33	3819.14	3191.24	3558.1	3171.04	3169.86	3167.82	464.003	1776.02	1832.7	1565.73	1573.07	1567.12	1620.64	1567.59	1718.44	1566.66	1604.34	1565.97	1565.81	1564.74	464.034	1563.52	1600.11	1366.52	1374.08	1367.17	1402.22	1367.34	1511.13	1366.85	1402.83	1366.56	1366.3	1365.65
463.535	4445.41	4550.01	3166.29	3191.19	3174.16	3448.56	3166.22	3823.79	3185.6	3520.27	3164.96	3163.6	3161.62	463.953	1812.76	1835.23	1564.78	1572.59	1566.19	1624.27	1566.67	1719.88	1565.74	1599.3	1565.06	1564.78	1563.78	463.984	1560.97	1602.33	1365.8	1373.92	1366.47	1404.71	1366.64	1512.25	1366.14	1399.33	1365.87	1365.54	1364.92
463.485	4437.76	4551.42	3160.22	3186.31	3168.2	3469.45	3160.18	3825.16	3180.05	3485.04	3158.95	3157.42	3155.51	463.903	1786.48	1838.05	1563.73	1572.06	1565.16	1628.16	1565.66	1720.81	1564.73	1594.53	1564.05	1563.66	1562.72	463.934	1570.41	1604.55	1365.09	1373.83	1365.77	1407.44	1365.94	1512.95	1365.45	1395.94	1365.19	1364.78	1364.2
463.435	4534.44	4554.14	3154.16	3181.54	3162.26	3492.57	3154.14	3823.01	3174.51	3452.27	3152.95	3151.24	3149.39	463.853	1827.55	1841.32	1562.76	1571.66	1564.2	1632.49	1564.72	1721.39	1563.78	1590.16	1563.12	1562.62	1561.73	463.884	1574.49	1606.73	1364.34	1373.77	1365.03	1410.37	1365.21	1513.17	1364.72	1392.65	1364.48	1363.99	1363.44
463.385	4461.48	4557.87	3147.9	3176.71	3156.1	3517.82	3147.9	3817.05	3168.8	3421.59	3146.75	3144.85	3143.07	463.803	1800.77	1844.84	1561.66	1571.21	1563.13	1637.1	1563.66	1721.43	1562.73	1586.01	1562.08	1561.47	1560.63	463.834	1542.09	1608.89	1363.58	1373.77	1364.27	1413.53	1364.47	1512.9	1363.97	1389.46	1363.75	1363.19	1362.67
463.335	4494.39	4562.91	3141.76	3172.18	3150.09	3545.64	3141.79	3807.61	3163.23	3393.19	3140.69	3138.61	3136.88	463.753	1813.27	1848.78	1560.64	1570.91	1562.13	1642.18	1562.68	1721.08	1561.74	1582.24	1561.11	1560.39	1559.59	463.784	1568.62	1611.18	1362.93	1373.97	1363.63	1417.06	1363.84	1512.29	1363.34	1386.52	1363.15	1362.5	1362.01
463.285	4510.97	4569.06	3135.55	3167.75	3144	3575.84	3135.61	3794.55	3157.61	3366.76	3134.55	3132.28	3130.61	463.703	1799.74	1853.03	1559.58	1570.66	1561.1	1647.63	1561.66	1720.24	1560.72	1578.72	1560.11	1559.28	1558.52	463.734	1571.17	1613.39	1362.18	1374.17	1362.89	1420.75	1363.11	1511.11	1362.61	1383.62	1362.46	1361.72	1361.25
463.235	4542.09	4576.43	3129.3	3163.51	3137.87	3608.53	3129.38	3778.04	3151.98	3342.14	3128.38	3125.91	3124.29	463.653	1805.36	1857.64	1558.56	1570.54	1560.09	1653.53	1560.68	1718.97	1559.74	1575.51	1559.16	1558.21	1557.48	463.684	1608.16	1615.63	1361.42	1374.44	1362.14	1424.68	1362.37	1509.45	1361.87	1380.84	1361.76	1360.93	1360.47
463.185	4559.18	4585.13	3122.97	3159.45	3131.66	3643.66	3123.07	3758.28	3146.28	3319.21	3122.14	3119.47	3117.9	463.603	1829.34	1862.57	1557.51	1570.51	1559.07	1659.82	1559.67	1717.23	1558.74	1572.52	1558.2	1557.12	1556.43	463.634	1585.46	1617.79	1360.52	1374.69	1361.25	1428.72	1361.49	1507.21	1361	1378.06	1360.93	1360	1359.56
463.135	4600	4595.36	3116.59	3155.64	3125.41	3681.29	3116.73	3735.56	3140.57	3297.82	3115.87	3112.98	3111.46	463.553	1838.78	1867.75	1556.4	1570.53	1557.99	1666.47	1558.61	1714.97	1557.67	1569.7	1557.18	1555.97	1555.3	463.584	1605.87	1620.11	1359.7	1375.14	1360.44	1433.09	1360.69	1504.61	1360.2	1375.48	1360.19	1359.15	1358.73
463.085	4672.7	4607.29	3110.11	3152.1	3119.07	3721.38	3110.28	3710.11	3134.79	3277.8	3109.51	3106.4	3104.92	463.503	1838.27	1873.25	1555.27	1570.65	1556.87	1673.5	1557.52	1712.24	1556.58	1567.05	1556.15	1554.79	1554.15	463.534	1616.33	1622.46	1358.8	1375.63	1359.56	1437.62	1359.82	1501.51	1359.33	1372.96	1359.39	1358.23	1357.82
463.035	4685.46	4621.06	3103.48	3148.8	3112.57	3763.77	3103.68	3682.24	3128.88	3258.96	3103	3099.66	3098.22	463.453	1867.09	1879.07	1554.13	1570.92	1555.76	1680.94	1556.42	1709.09	1555.49	1564.58	1555.13	1553.62	1553	463.484	1567.09	1624.89	1357.86	1376.22	1358.63	1442.35	1358.9	1497.99	1358.41	1370.53	1358.55	1357.26	1356.87
462.985	4659.69	4637.02	3096.81	3145.93	3106.03	3808.57	3097.05	3652.39	3122.96	3241.29	3096.46	3092.88	3091.48	463.403	1869.64	1885.16	1552.91	1571.27	1554.57	1688.69	1555.25	1705.47	1554.33	1562.2	1554.05	1552.36	1551.77	463.434	1621.94	1627.65	1357.1	1377.13	1357.88	1447.48	1358.16	1494.29	1357.68	1368.39	1357.91	1356.47	1356.1
462.935	4692.86	4655.45	3090.18	3143.65	3099.54	3855.69	3090.45	3621.01	3117.11	3224.76	3089.99	3086.14	3084.78	463.353	1850.77	1891.6	1551.68	1571.78	1553.37	1696.81	1554.07	1701.46	1553.15	1559.96	1552.98	1551.1	1550.53	463.384	1602.3	1630.38	1356.13	1378	1356.93	1452.62	1357.22	1490.05	1356.74	1366.17	1357.08	1355.48	1355.12
462.885	4722.96	4676.44	3083.46	3141.91	3092.97	3904.92	3083.78	3588.31	3111.21	3209.13	3083.45	3079.32	3078	463.303	1884.69	1898.44	1550.51	1572.52	1552.21	1705.34	1552.94	1697.16	1552.03	1557.89	1551.97	1549.89	1549.33	463.334	1586.22	1633.38	1355.24	1379.1	1356.05	1458.03	1356.35	1485.59	1355.88	1364.13	1356.34	1354.56	1354.21
462.835	4778.57	4700.18	3076.68	3140.81	3086.33	3956.14	3077.03	3554.63	3105.28	3194.31	3076.86	3072.43	3071.15	463.253	1887.5	1905.57	1549.23	1573.37	1550.96	1714.11	1551.72	1692.44	1550.81	1555.84	1550.9	1548.58	1548.05	463.284	1650	1636.67	1354.39	1380.43	1355.22	1463.66	1355.54	1480.92	1355.07	1362.24	1355.67	1353.7	1353.35
462.785	4826.02	4726.72	3069.76	3140.4	3079.57	4009.04	3070.16	3520.26	3099.25	3180.16	3070.18	3065.41	3064.16	463.203	1879.59	1913.05	1547.95	1574.44	1549.71	1723.17	1550.49	1687.44	1549.59	1553.88	1549.85	1547.27	1546.75	463.234	1616.07	1639.95	1353.32	1381.71	1354.15	1469.22	1354.49	1475.8	1354.02	1360.22	1354.79	1352.59	1352.26
462.735	4902.81	4756.23	3062.74	3140.79	3072.7	4063.48	3063.18	3485.5	3093.16	3166.59	3063.43	3058.29	3057.07	463.153	1902.3	1920.94	1546.68	1575.76	1548.47	1732.53	1549.28	1682.2	1548.39	1552.03	1548.84	1545.97	1545.47	463.184	1642.09	1643.62	1352.36	1383.31	1353.21	1475.03	1353.56	1470.59	1353.1	1358.41	1354.06	1351.61	1351.29
462.685	4953.83	4788.67	3055.55	3142.05	3065.67	4119.07	3056.03	3450.58	3086.93	3153.49	3056.54	3050.99	3049.8	463.103	1909.95	1929.15	1545.35	1577.27	1547.17	1742.05	1548	1676.68	1547.12	1550.18	1547.81	1544.61	1544.12	463.134	1619.64	1647.45	1351.3	1385.01	1352.17	1480.84	1352.53	1465.14	1352.08	1356.59	1353.25	1350.54	1350.22
462.635	4888.77	4824.15	3048.24	3144.36	3058.52	4175.61	3048.77	3415.81	3080.64	3140.82	3049.6	3043.57	3042.42	463.053	1937.5	1937.71	1544	1579.02	1545.85	1751.74	1546.71	1670.95	1545.84	1548.38	1546.79	1543.23	1542.75	463.084	1595.66	1651.63	1350.33	1387	1351.2	1486.8	1351.59	1459.63	1351.14	1354.92	1352.55	1349.53	1349.23
462.585	5019.64	4862.94	3041.05	3148.08	3051.49	4233.06	3041.63	3381.62	3074.51	3128.76	3042.84	3036.28	3035.15	463.003	1948.98	1946.59	1542.57	1580.99	1544.45	1761.49	1545.34	1664.98	1544.49	1546.55	1545.73	1541.77	1541.31	463.034	1636.22	1656.19	1349.43	1389.3	1350.33	1492.9	1350.73	1454.12	1350.28	1353.41	1351.97	1348.62	1348.32
462.535	5054.59	4904.51	3033.58	3152.96	3044.19	4290.58	3034.21	3347.85	3068.15	3116.85	3035.88	3028.7	3027.6	462.953	1889.8	1955.78	1541.11	1583.22	1543.02	1771.28	1543.94	1658.87	1543.1	1544.74	1544.69	1540.28	1539.83	462.984	1628.57	1660.88	1348.39	1391.67	1349.3	1498.85	1349.71	1448.4	1349.28	1351.81	1351.27	1347.55	1347.26
462.485	5049.23	4949.03	3026.02	3159.34	3036.81	4348.07	3026.7	3314.85	3061.75	3105.24	3028.94	3021.04	3019.97	462.903	1943.62	1965.47	1539.8	1585.93	1541.74	1781.24	1542.69	1652.81	1541.87	1543.12	1543.85	1538.94	1538.5	462.934	1650.51	1665.87	1347.37	1394.3	1348.29	1504.8	1348.73	1442.67	1348.3	1350.3	1350.64	1346.51	1346.23
462.435	5149.23	4996.4	3018.47	3167.45	3029.43	4405.11	3019.2	3282.86	3055.41	3093.96	3022.11	3013.37	3012.33	462.853	1963.01	1975.34	1538.35	1588.82	1540.32	1791.02	1541.3	1646.54	1540.5	1541.39	1542.92	1537.46	1537.03	462.884	1635.71	1671.03	1346.26	1397.08	1347.2	1510.59	1347.66	1436.85	1347.25	1348.76	1349.96	1345.38	1345.11
462.385	5161.99	5046.24	3010.69	3177.23	3021.83	4461.09	3011.48	3251.78	3048.91	3082.76	3015.21	3005.49	3004.47	462.803	1974.49	1985.43	1536.84	1591.99	1538.84	1800.61	1539.86	1640.19	1539.08	1539.64	1542	1535.92	1535.51	462.834	1620.66	1676.5	1345.21	1400.14	1346.17	1516.33	1346.64	1431.1	1346.24	1347.32	1349.38	1344.31	1344.04
462.335	5241.84	5098.56	3002.87	3189.02	3014.2	4515.76	3003.73	3221.87	3042.43	3071.78	3008.45	2997.56	2996.57	462.753	1967.09	1995.75	1535.29	1595.49	1537.33	1809.98	1538.39	1633.78	1537.63	1537.87	1541.11	1534.35	1533.94	462.784	1677.04	1682.25	1344.21	1403.5	1345.18	1521.97	1345.67	1425.44	1345.29	1345.97	1348.89	1343.28	1343.02
462.285	5234.69	5152.87	2994.88	3202.82	3006.39	4568.41	2995.8	3193.08	3035.84	3060.86	3001.72	2989.46	2988.49	462.703	1982.91	2006.28	1533.77	1599.36	1535.84	1819.09	1536.93	1627.41	1536.2	1536.14	1540.31	1532.79	1532.4	462.734	1688.01	1688	1342.99	1406.89	1343.98	1527.2	1344.5	1419.65	1344.13	1344.45	1348.25	1342.05	1341.79
462.235	5234.44	5209.15	2986.88	3218.98	2998.59	4618.8	2987.87	3165.6	3029.33	3050.13	2995.25	2981.35	2980.41	462.653	1999.23	2016.91	1532.19	1603.56	1534.3	1827.79	1535.43	1621.04	1534.73	1534.39	1539.53	1531.19	1530.8	462.684	1689.54	1693.88	1341.74	1410.47	1342.74	1532.14	1343.28	1413.89	1342.93	1342.92	1347.61	1340.76	1340.51
462.185	5350.26	5266.95	2978.87	3237.59	2990.78	4666.32	2979.93	3139.48	3022.87	3039.58	2989.05	2973.23	2972.31	462.603	1986.99	2027.59	1530.57	1608.08	1532.71	1835.99	1533.89	1614.67	1533.22	1532.6	1538.79	1529.54	1529.16	462.634	1649.74	1699.88	1340.47	1414.27	1341.49	1536.79	1342.06	1408.23	1341.72	1341.42	1347.02	1339.47	1339.23
462.135	5319.39	5325.72	2970.61	3258.55	2982.73	4710.24	2971.74	3114.46	3016.24	3028.93	2982.94	2964.86	2963.95	462.553	2024.23	2038.3	1528.98	1612.99	1531.16	1843.67	1532.38	1608.41	1531.74	1530.85	1538.15	1527.92	1527.55	462.584	1693.88	1706.13	1339.34	1418.44	1340.39	1541.24	1340.97	1402.83	1340.66	1340.08	1346.62	1338.33	1338.09
462.085	5385.97	5385.4	2962.4	3282.29	2974.73	4750.36	2963.61	3090.82	3009.76	3018.47	2977.28	2956.53	2955.65	462.503	2029.34	2048.86	1527.29	1618.18	1529.5	1850.62	1530.78	1602.15	1530.17	1529.01	1537.51	1526.2	1525.84	462.534	1678.06	1712.28	1338.05	1422.66	1339.12	1545.15	1339.73	1397.4	1339.44	1338.6	1346.12	1337.01	1336.78
462.035	5473.21	5445.31	2954.04	3308.66	2966.58	4785.91	2955.33	3068.34	3003.21	3007.99	2971.92	2948.05	2947.19	462.453	2056.89	2059.24	1525.57	1623.71	1527.83	1856.81	1529.15	1595.97	1528.59	1527.16	1536.93	1524.46	1524.11	462.484	1683.42	1718.48	1336.81	1427.14	1337.9	1548.68	1338.54	1392.16	1338.27	1337.2	1345.73	1335.75	1335.52
461.985	5489.29	5505.05	2945.48	3337.7	2958.25	4816.4	2946.86	3046.93	2996.57	2997.43	2966.89	2939.38	2938.54	462.403	2085.46	2069.32	1523.78	1629.51	1526.08	1862.1	1527.46	1589.85	1526.93	1525.25	1536.38	1522.64	1522.3	462.434	1684.18	1724.63	1335.55	1431.78	1336.66	1551.72	1337.32	1387.06	1337.08	1335.79	1345.37	1334.46	1334.24
461.935	5477.04	5564.26	2936.88	3369.57	2949.87	4841.47	2938.34	3026.68	2989.98	2986.93	2962.4	2930.66	2929.83	462.353	2059.69	2079.01	1521.91	1635.58	1524.25	1866.4	1525.69	1583.78	1525.2	1523.26	1535.84	1520.74	1520.4	462.384	1704.85	1730.68	1334.28	1436.59	1335.41	1554.23	1336.1	1382.11	1335.89	1334.39	1345.07	1333.17	1332.95
461.885	5578.83	5622.61	2928.28	3404.32	2941.51	4860.77	2929.84	3007.59	2983.52	2976.52	2958.56	2921.94	2921.14	462.303	2044.64	2088.36	1520.11	1642.02	1522.49	1869.78	1523.98	1577.92	1523.55	1521.34	1535.46	1518.91	1518.58	462.334	1718.88	1736.5	1332.93	1441.47	1334.08	1556.12	1334.81	1377.25	1334.63	1332.92	1344.75	1331.8	1331.58
461.835	5641.58	5679.52	2919.47	3441.72	2932.93	4873.73	2921.12	2989.34	2976.96	2965.98	2955.21	2913	2912.22	462.253	2074.24	2097.26	1518.34	1648.8	1520.76	1872.13	1522.32	1572.26	1521.94	1519.45	1535.22	1517.11	1516.79	462.284	1736.48	1742.07	1331.53	1446.43	1332.69	1557.37	1333.45	1372.5	1333.31	1331.41	1344.43	1330.37	1330.16
461.785	5667.6	5734.57	2910.51	3481.7	2924.21	4880.1	2912.26	2971.95	2970.39	2955.37	2952.49	2903.92	2903.15	462.203	2066.33	2105.51	1516.49	1655.75	1518.95	1873.27	1520.59	1566.67	1520.26	1517.5	1534.99	1515.22	1514.91	462.234	1721.17	1747.32	1330.05	1451.42	1331.24	1557.94	1332.03	1367.86	1331.93	1329.84	1344.1	1328.87	1328.66
461.735	5680.87	5787.59	2901.47	3524.28	2915.43	4879.76	2903.33	2955.42	2963.9	2944.76	2950.54	2894.76	2894.01	462.153	2099.24	2113.13	1514.65	1662.97	1517.16	1873.28	1518.87	1561.26	1518.6	1515.56	1534.87	1513.36	1513.05	462.184	1711.73	1752.32	1328.63	1456.55	1329.84	1557.92	1330.67	1363.44	1330.61	1328.32	1343.87	1327.42	1327.22
461.685	5688.01	5838.19	2892.4	3569.23	2906.61	4872.61	2894.37	2939.69	2957.52	2934.17	2949.43	2885.56	2884.82	462.103	2100.26	2119.97	1512.72	1670.29	1515.29	1871.99	1517.08	1555.93	1516.87	1513.53	1534.76	1511.4	1511.1	462.134	1748.72	1756.99	1327.23	1461.75	1328.47	1557.28	1329.34	1359.23	1329.32	1326.85	1343.73	1326	1325.8
461.635	5745.66	5886.16	2883.29	3616.38	2897.78	4858.64	2885.38	2924.7	2951.28	2923.61	2949.2	2876.33	2875.6	462.053	2106.12	2126.05	1510.79	1677.76	1513.4	1869.51	1515.28	1550.77	1515.13	1511.5	1534.73	1509.43	1509.14	462.084	1752.04	1761.12	1325.7	1466.83	1326.96	1555.85	1327.86	1355.06	1327.9	1325.24	1343.49	1324.44	1324.24
461.585	5805.1	5931.16	2874.05	3665.39	2888.81	4837.8	2876.27	2910.27	2945.1	2912.96	2949.78	2866.96	2866.25	462.003	2129.08	2131.32	1508.83	1685.33	1511.49	1865.81	1513.47	1545.76	1513.4	1509.45	1534.76	1507.45	1507.16	462.034	1733.67	1764.79	1324.14	1471.88	1325.43	1553.73	1326.38	1351.03	1326.47	1323.62	1343.28	1322.86	1322.67
461.535	5881.38	5972.94	2864.68	3715.85	2879.71	4810.27	2867.02	2896.33	2938.99	2902.23	2951.17	2857.45	2856.75	461.953	2135.2	2135.7	1506.81	1692.88	1509.52	1860.88	1511.61	1540.86	1511.61	1507.34	1534.81	1505.4	1505.11	461.984	1758.67	1768.03	1322.65	1476.93	1323.97	1551.02	1324.96	1347.23	1325.11	1322.06	1343.17	1321.34	1321.16
461.485	5958.16	6011.3	2855.13	3767.43	2870.45	4776.22	2857.61	2882.78	2932.95	2891.38	2953.34	2847.76	2847.08	461.903	2079.59	2139.21	1504.77	1700.42	1507.53	1854.8	1509.74	1536.1	1509.81	1505.21	1534.9	1503.32	1503.05	461.934	1742.6	1770.66	1321.07	1481.8	1322.41	1547.57	1323.44	1343.5	1323.66	1320.42	1342.99	1319.73	1319.55
461.435	5921.43	6046.02	2845.41	3819.6	2861.03	4736.01	2848.03	2869.55	2927	2880.39	2956.22	2837.9	2837.24	461.853	2117.86	2142.01	1502.87	1708.05	1505.69	1847.79	1508.03	1531.65	1508.17	1503.23	1535.2	1501.39	1501.12	461.884	1772.45	1772.79	1319.53	1486.59	1320.9	1543.56	1321.99	1339.97	1322.28	1318.83	1342.88	1318.17	1317.99
461.385	5947.45	6077.19	2835.74	3872.16	2851.67	4690.26	2838.51	2856.81	2921.42	2869.51	2960.01	2828.1	2827.44	461.803	2110.71	2143.83	1500.87	1715.46	1503.74	1839.68	1506.22	1527.26	1506.45	1501.14	1535.44	1499.35	1499.09	461.834	1777.04	1774.22	1317.88	1491.08	1319.28	1538.84	1320.42	1336.48	1320.79	1317.12	1342.68	1316.49	1316.32
461.335	5976.79	6104.52	2826.01	3924.5	2842.24	4639.23	2828.93	2844.38	2916.14	2858.59	2964.49	2818.22	2817.58	461.753	2136.74	2144.81	1498.87	1722.7	1501.81	1830.67	1504.45	1523.05	1504.76	1499.07	1535.74	1497.33	1497.07	461.784	1757.4	1775.02	1316.21	1495.33	1317.64	1533.53	1318.83	1333.11	1319.3	1315.4	1342.46	1314.79	1314.62
461.285	6002.81	6127.78	2816.2	3975.94	2832.76	4583.46	2819.29	2832.2	2911.2	2847.64	2969.53	2808.26	2807.63	461.703	2144.9	2144.86	1496.81	1729.6	1499.8	1820.74	1502.62	1518.91	1503.02	1496.92	1535.98	1495.23	1494.97	461.734	1737.5	1775.24	1314.61	1499.38	1316.07	1527.76	1317.32	1329.94	1317.89	1313.74	1342.3	1313.16	1312.99
461.235	6039.54	6146.79	2806.31	4025.96	2823.21	4523.4	2809.58	2820.25	2906.73	2836.64	2975.01	2798.23	2797.61	461.653	2145.41	2144.01	1494.72	1736.16	1497.77	1810.05	1500.78	1514.89	1501.28	1494.75	1536.2	1493.11	1492.86	461.684	1771.68	1774.89	1313.07	1503.18	1314.56	1521.57	1315.88	1326.97	1316.57	1312.15	1342.2	1311.59	1311.43
461.185	6075	6161.27	2796.34	4073.81	2813.57	4459.61	2799.79	2808.45	2902.8	2825.59	2980.72	2788.11	2787.5	461.603	2158.16	2142.3	1492.62	1742.31	1495.73	1798.7	1498.96	1511.01	1499.55	1492.57	1536.4	1490.97	1490.73	461.634	1777.04	1773.73	1311.4	1506.5	1312.92	1514.81	1314.32	1323.98	1315.13	1310.44	1341.93	1309.89	1309.73
461.135	5984.18	6171.03	2786.28	4118.84	2803.86	4392.6	2789.92	2796.77	2899.57	2814.47	2986.47	2777.89	2777.29	461.553	2132.14	2139.68	1490.48	1747.94	1493.66	1786.75	1497.13	1507.23	1497.83	1490.36	1536.54	1488.8	1488.56	461.584	1756.12	1771.87	1309.71	1509.38	1311.26	1507.63	1312.73	1321.09	1313.71	1308.7	1341.61	1308.17	1308.01
461.085	6073.21	6176.08	2776.38	4160.65	2794.33	4323.1	2780.22	2785.45	2897.52	2803.55	2992.3	2767.83	2767.25	461.503	2136.74	2136.27	1488.41	1753.08	1491.66	1774.4	1495.39	1503.63	1496.2	1488.21	1536.7	1486.7	1486.46	461.534	1763.01	1769.38	1308.09	1511.9	1309.68	1500.16	1311.23	1318.36	1312.39	1307.03	1341.3	1306.52	1306.37
461.035	6155.87	6175.85	2766.28	4198.09	2784.61	4251.34	2770.34	2774.08	2896.53	2792.47	2997.58	2757.58	2757.01	461.453	2120.15	2131.98	1486.32	1757.57	1489.64	1761.67	1493.67	1500.15	1494.6	1486.05	1536.77	1484.57	1484.34	461.484	1760.71	1766.17	1306.44	1513.89	1308.06	1492.36	1309.71	1315.71	1311.09	1305.33	1340.9	1304.84	1304.68
460.985	6120.41	6170.19	2756.01	4230.54	2774.72	4177.76	2760.29	2762.66	2896.96	2781.21	3002.07	2747.13	2746.57	461.403	2097.96	2126.86	1484.27	1761.4	1487.66	1748.69	1492.03	1496.81	1493.09	1483.92	1536.79	1482.48	1482.25	461.434	1762.24	1762.26	1304.79	1515.36	1306.45	1484.3	1308.2	1313.15	1309.84	1303.63	1340.43	1303.15	1303.01
460.935	6002.81	6159.29	2745.78	4257.51	2764.89	4103.14	2750.3	2751.4	2899.49	2770.04	3005.7	2736.74	2736.19	461.353	2130.36	2120.94	1482.28	1764.52	1485.73	1735.55	1490.47	1493.63	1491.71	1481.85	1536.76	1480.45	1480.22	461.384	1759.69	1757.64	1303.13	1516.25	1304.82	1476.03	1306.69	1310.66	1308.65	1301.93	1339.86	1301.46	1301.32
460.885	6042.6	6143.39	2735.78	4278.57	2755.3	4028.09	2740.55	2740.46	2904.83	2759.12	3008.36	2726.57	2726.03	461.303	2103.83	2114.07	1480.19	1766.72	1483.72	1722.19	1488.88	1490.46	1490.31	1479.69	1536.5	1478.33	1478.1	461.334	1765.31	1752.36	1301.47	1516.56	1303.2	1467.58	1305.2	1308.25	1307.56	1300.22	1339.18	1299.77	1299.63
460.835	6091.84	6122.41	2725.68	4292.87	2745.62	3952.65	2730.72	2729.5	2913.38	2748.11	3009.42	2716.29	2715.76	461.253	2086.74	2106.42	1478.17	1768.1	1481.78	1708.84	1487.39	1487.45	1489.09	1477.6	1536.15	1476.27	1476.05	461.284	1732.4	1746.4	1299.79	1516.23	1301.56	1458.98	1303.7	1305.89	1306.56	1298.49	1338.37	1298.06	1297.91
460.785	6042.6	6096.84	2715.46	4299.91	2735.84	3877.31	2720.78	2718.49	2925.93	2737.01	3008.56	2705.89	2705.37	461.203	2088.01	2098.01	1476.19	1768.58	1479.88	1695.55	1486.01	1484.57	1488.04	1475.55	1535.67	1474.24	1474.03	461.234	1745.41	1739.96	1298.22	1515.38	1300.04	1450.42	1302.34	1303.7	1305.8	1296.88	1337.54	1296.45	1296.31
460.735	5940.82	6067.67	2705.33	4299.57	2726.16	3802.55	2710.95	2707.62	2943.75	2726.01	3005.74	2695.57	2695.06	461.153	2120.15	2088.82	1474.2	1768.1	1477.97	1682.33	1484.67	1481.76	1487.16	1473.49	1534.99	1472.21	1472.01	461.184	1742.09	1732.89	1296.6	1513.84	1298.46	1441.76	1300.94	1301.52	1305.17	1295.21	1336.52	1294.8	1294.66
460.685	5963.01	6036.19	2695.38	4291.76	2716.68	3728.89	2701.32	2696.98	2968.15	2715.22	3000.83	2685.45	2684.94	461.103	2116.58	2078.86	1472.13	1766.54	1475.98	1669.13	1483.32	1478.92	1486.42	1471.34	1534	1470.1	1469.89	461.134	1739.54	1725.35	1294.99	1511.67	1296.89	1433.11	1299.59	1299.4	1304.77	1293.56	1335.36	1293.15	1293.01
460.635	5961.73	6003.66	2685.38	4276.18	2707.16	3656.36	2691.65	2686.33	3000.34	2704.39	2993.42	2675.25	2674.75	461.053	2064.29	2068.31	1470.06	1763.99	1474	1656.13	1482.04	1476.17	1485.99	1469.19	1532.78	1467.98	1467.78	461.084	1730.61	1717.41	1293.38	1508.87	1295.33	1424.49	1298.26	1297.33	1304.63	1291.9	1334.06	1291.5	1291.37
460.585	5995.15	5972.1	2675.36	4252.98	2697.64	3585.24	2681.99	2675.69	3042.08	2693.55	2983.47	2665.03	2664.55	461.003	2081.63	2057.43	1468.12	1760.59	1472.15	1643.48	1480.98	1473.6	1486.08	1467.18	1531.45	1466	1465.8	461.034	1702.55	1709.18	1291.8	1505.48	1293.79	1415.95	1297	1295.33	1304.84	1290.27	1332.62	1289.88	1289.75
460.535	5960.71	5943.83	2665.26	4222.36	2688.05	3515.77	2672.26	2665	3095.12	2682.65	2970.89	2654.73	2654.25	460.953	2024.74	2046.2	1466.13	1756.17	1470.26	1631.06	1479.95	1471.04	1486.63	1465.12	1529.81	1463.96	1463.77	460.984	1700.26	1700.87	1290.32	1501.58	1292.36	1407.62	1295.88	1293.47	1305.54	1288.74	1331.11	1288.36	1288.23
460.485	5965.56	5921.73	2655.22	4184.82	2678.53	3448.24	2662.62	2654.38	3161.78	2671.82	2955.91	2644.48	2644.01	460.903	2036.73	2035.03	1464.29	1750.96	1468.51	1619.08	1479.17	1468.68	1487.97	1463.21	1528.06	1462.08	1461.88	460.934	1685.46	1692.49	1288.84	1497.12	1290.93	1399.4	1294.81	1291.64	1306.7	1287.21	1329.45	1286.84	1286.72
460.435	6034.44	5908.81	2645.14	4140.79	2669.01	3382.81	2652.97	2643.76	3244.16	2660.97	2938.59	2634.19	2633.73	460.853	1998.47	2023.99	1462.41	1744.83	1466.73	1607.39	1478.46	1466.33	1490.1	1461.26	1526	1460.15	1459.96	460.884	1673.72	1684.26	1287.41	1492.16	1289.56	1391.38	1293.85	1289.9	1308.46	1285.73	1327.68	1285.37	1285.25
460.385	6022.19	5908.26	2634.91	4090.72	2659.35	3319.47	2643.2	2632.99	3344.52	2649.98	2919.01	2623.75	2623.29	460.803	1974.23	2013.5	1460.63	1737.95	1465.06	1596.16	1477.96	1464.11	1493.36	1459.41	1523.79	1458.32	1458.14	460.834	1679.34	1676.31	1286.02	1486.74	1288.22	1383.58	1292.99	1288.21	1310.9	1284.29	1325.79	1283.94	1283.82
460.335	6139.8	5923.68	2624.7	4035.39	2649.72	3258.46	2633.47	2622.25	3465.54	2639.01	2897.58	2613.31	2612.86	460.753	1971.68	2003.86	1458.91	1730.35	1463.45	1585.36	1477.65	1461.99	1497.96	1457.61	1521.37	1456.56	1456.37	460.784	1661.48	1668.75	1284.61	1480.83	1286.86	1375.93	1292.17	1286.53	1314.05	1282.83	1323.73	1282.48	1282.36
460.285	6152.04	5958.18	2614.22	3975.26	2639.85	3199.66	2623.53	2611.27	3609.12	2627.79	2874.34	2602.6	2602.16	460.703	1983.42	1995.4	1457.19	1722.06	1461.84	1574.96	1477.47	1459.91	1504.12	1455.82	1518.71	1454.79	1454.61	460.734	1633.42	1661.85	1283.25	1474.57	1285.57	1368.55	1291.51	1284.93	1318.09	1281.42	1321.59	1281.09	1280.97
460.235	6297.96	6015.26	2603.71	3911.22	2629.97	3143.3	2613.59	2600.25	3777.83	2616.54	2849.79	2591.85	2591.42	460.653	1961.22	1988.5	1455.44	1713.09	1460.21	1564.94	1477.41	1457.82	1512.11	1454	1515.79	1452.99	1452.81	460.684	1620.41	1655.81	1282	1468.03	1284.37	1361.49	1291.04	1283.45	1323.16	1280.11	1319.41	1279.79	1279.67
460.185	6402.3	6097.44	2592.88	3843.74	2619.8	3089.19	2603.38	2588.93	3973.01	2604.99	2823.97	2580.78	2580.36	460.603	1976.28	1983.68	1453.74	1703.6	1458.63	1555.37	1477.56	1455.82	1522.36	1452.23	1512.7	1451.24	1451.06	460.634	1652.81	1650.77	1280.79	1461.2	1283.22	1354.7	1290.72	1282.03	1329.31	1278.85	1317.17	1278.53	1278.42
460.135	6567.86	6207.18	2581.83	3773.59	2609.42	3037.39	2593	2577.38	4196.2	2593.22	2797.25	2569.48	2569.06	460.553	1960.97	1981.3	1452.01	1693.59	1457.02	1546.18	1477.83	1453.79	1535.11	1450.41	1509.38	1449.44	1449.27	460.584	1602.81	1646.72	1279.46	1453.97	1281.96	1348.04	1290.4	1280.5	1336.44	1277.46	1314.69	1277.15	1277.04
460.085	6814.03	6346.14	2570.42	3701.26	2598.71	2987.74	2582.34	2565.49	4448.16	2581.09	2769.76	2557.82	2557.41	460.503	1985.71	1981.88	1450.31	1683.2	1455.44	1537.44	1478.32	1451.82	1550.78	1448.64	1505.91	1447.69	1447.52	460.534	1595.15	1644.11	1278.31	1446.67	1280.87	1341.79	1290.41	1279.16	1344.94	1276.26	1312.31	1275.95	1275.84
460.035	7001.79	6514.76	2558.49	3627.3	2587.51	2940.08	2571.24	2553.07	4728.34	2568.46	2741.62	2545.63	2545.22	460.453	1976.28	1985.74	1448.54	1672.41	1453.81	1529.04	1478.93	1449.8	1569.58	1446.79	1502.23	1445.86	1445.69	460.484	1631.38	1642.93	1277.18	1439.22	1279.82	1335.83	1290.59	1277.86	1354.7	1275.07	1309.87	1274.77	1274.66
459.985	7218.37	6713.16	2546.16	3552.37	2575.94	2894.45	2559.83	2540.26	5036.18	2555.43	2713.15	2533.03	2532.63	460.403	2006.38	1993.33	1446.79	1661.38	1452.2	1521.08	1479.76	1447.82	1591.87	1444.96	1498.43	1444.05	1443.89	460.434	1647.96	1643.11	1275.92	1431.47	1278.63	1329.98	1290.82	1276.43	1365.61	1273.75	1307.22	1273.46	1273.35
459.935	7492.86	6939.65	2533.37	3477.03	2563.93	2850.76	2548.08	2527	5369.16	2541.94	2684.53	2519.96	2519.57	460.353	2060.2	2004.85	1444.96	1650.07	1450.51	1513.43	1480.72	1445.77	1617.75	1443.06	1494.43	1442.16	1442	460.384	1639.03	1644.8	1274.59	1423.55	1277.38	1324.32	1291.18	1274.94	1377.7	1272.36	1304.46	1272.08	1271.97
459.885	7801.27	7191.61	2520.01	3401.63	2551.38	2808.79	2535.89	2513.15	5724.09	2527.88	2655.78	2506.31	2505.92	460.303	2074.74	2020.39	1442.98	1638.49	1448.68	1506.02	1481.76	1443.59	1647.23	1441	1490.2	1440.12	1439.96	460.334	1651.53	1648.11	1273.29	1415.6	1276.16	1318.94	1291.79	1273.49	1391.04	1271.01	1301.68	1270.72	1270.62
459.835	8024.74	7465.22	2505.99	3326.54	2538.22	2768.36	2523.22	2498.66	6096.65	2513.18	2626.99	2492	2491.62	460.253	2040.31	2040.13	1440.96	1626.8	1446.82	1498.94	1483	1441.37	1680.39	1438.9	1485.87	1438.04	1437.88	460.284	1653.57	1652.97	1271.95	1407.55	1274.89	1313.75	1292.59	1271.99	1405.47	1269.6	1298.82	1269.32	1269.22
459.785	8363.01	7755.03	2491.5	3252.4	2524.61	2729.57	2510.28	2483.69	6480.8	2498	2598.47	2477.21	2476.83	460.203	2137.24	2064.05	1439.03	1615.2	1445.05	1492.32	1484.57	1439.25	1717.15	1436.88	1481.57	1436.04	1435.89	460.234	1670.15	1659.34	1270.59	1399.51	1273.62	1308.8	1293.65	1270.49	1420.9	1268.17	1295.94	1267.9	1267.8
459.735	8691.58	8054.56	2476.3	3179.28	2510.32	2692.06	2496.88	2468	6869.79	2482.11	2570.04	2461.69	2461.32	460.153	2171.68	2091.51	1436.84	1603.4	1443.03	1485.78	1486.14	1436.88	1756.78	1434.61	1476.98	1433.79	1433.63	460.184	1689.03	1667.06	1269.17	1391.43	1272.28	1304.02	1294.93	1268.93	1437.11	1266.68	1292.98	1266.42	1266.32
459.685	8903.32	8355.6	2460.4	3107.56	2495.38	2655.77	2483.09	2451.62	7254.98	2465.53	2541.82	2445.48	2445.11	460.103	2100	2122.2	1434.55	1591.59	1440.92	1479.47	1487.89	1434.42	1798.94	1432.24	1472.28	1431.43	1431.28	460.134	1657.91	1675.95	1267.67	1383.36	1270.88	1299.39	1296.47	1267.3	1453.84	1265.12	1289.95	1264.86	1264.77
459.635	9264.8	8649.56	2444.05	3037.7	2480.03	2620.79	2469.21	2434.78	7627.59	2448.49	2514.07	2428.8	2428.44	460.053	2183.16	2155.65	1432.45	1580.13	1439	1473.66	1490.09	1432.15	1843.07	1430.05	1467.78	1429.26	1429.11	460.084	1695.15	1685.98	1266.29	1375.49	1269.59	1295.1	1298.46	1265.78	1471.01	1263.67	1287.05	1263.42	1263.32
459.585	9477.55	8926.35	2426.94	2969.57	2463.95	2586.7	2455.01	2417.18	7977.39	2430.69	2486.49	2411.34	2410.99	460.003	2247.96	2190.58	1430.13	1568.63	1436.87	1467.92	1492.36	1429.66	1887.86	1427.64	1463.07	1426.86	1426.71	460.034	1687.76	1696.63	1264.76	1367.6	1268.17	1290.88	1300.69	1264.12	1488.07	1262.07	1284.02	1261.83	1261.73
459.535	9599.49	9175.25	2409.37	2903.7	2447.47	2553.71	2440.89	2399.11	8293.42	2412.43	2459.4	2393.42	2393.07	459.953	2245.66	2225.87	1427.63	1557.2	1434.57	1462.29	1494.75	1427	1932.16	1425.05	1458.22	1424.28	1424.14	459.984	1703.83	1707.74	1263.26	1359.88	1266.77	1286.88	1303.34	1262.49	1504.78	1260.5	1281.05	1260.26	1260.16
459.485	9754.85	9385.84	2391.53	2840.31	2430.76	2521.86	2427.13	2380.76	8565.28	2393.89	2432.94	2375.22	2374.87	459.903	2288.78	2260.45	1425.13	1546.02	1432.28	1456.91	1497.43	1424.35	1974.84	1422.46	1453.43	1421.71	1421.57	459.934	1708.93	1718.88	1261.7	1352.25	1265.32	1283.02	1306.37	1260.8	1520.67	1258.86	1278.05	1258.62	1258.53
459.435	9802.81	9547.17	2373.34	2779.45	2413.76	2491	2413.8	2362.06	8781.9	2375.01	2407.03	2356.66	2356.32	459.853	2303.57	2292.76	1422.52	1535.02	1429.88	1451.66	1500.3	1421.58	2014.33	1419.74	1448.57	1419.01	1418.87	459.884	1752.55	1729.68	1260.11	1344.8	1263.85	1279.31	1309.82	1259.08	1535.34	1257.19	1275.06	1256.96	1256.87
459.385	9857.91	9650.18	2355.04	2721.36	2396.69	2461.23	2401.24	2343.24	8934.23	2356	2381.82	2337.96	2337.62	459.803	2335.71	2321.3	1419.86	1524.29	1427.45	1446.59	1503.43	1418.76	2049.11	1416.99	1443.73	1416.27	1416.13	459.834	1725	1739.58	1258.36	1337.37	1262.22	1275.61	1313.6	1257.2	1548.19	1255.37	1271.95	1255.14	1255.05
459.335	9831.63	9687.4	2336.59	2665.96	2379.55	2432.42	2389.61	2324.26	9014.83	2336.85	2357.26	2319.11	2318.78	459.753	2372.96	2344.51	1417.11	1513.79	1424.94	1441.63	1506.78	1415.86	2077.6	1414.14	1438.88	1413.43	1413.3	459.784	1686.73	1748.43	1256.7	1330.25	1260.69	1272.16	1317.98	1255.42	1559.05	1253.63	1268.99	1253.4	1253.32
459.285	9705.61	9654.38	2318.17	2613.44	2362.5	2404.65	2379.25	2305.31	9019.21	2317.72	2333.43	2300.28	2299.95	459.703	2336.48	2360.87	1414.26	1503.55	1422.34	1436.77	1510.33	1412.86	2098.29	1411.18	1434.02	1410.49	1410.36	459.734	1760.71	1755.85	1255.19	1323.48	1259.31	1269	1323.03	1253.78	1567.5	1252.03	1266.22	1251.81	1251.72
459.235	9479.85	9550.18	2299.99	2563.89	2345.77	2378.03	2370.58	2286.58	8946.5	2298.82	2310.49	2281.67	2281.35	459.653	2382.91	2369.37	1411.49	1493.76	1419.84	1432.16	1514.28	1409.94	2110.16	1408.32	1429.33	1407.64	1407.51	459.684	1799.23	1761.1	1253.4	1316.67	1257.66	1265.71	1328.36	1251.86	1572.77	1250.15	1263.23	1249.93	1249.85
459.185	9260.46	9377.62	2282.24	2517.45	2329.55	2352.66	2363.99	2268.27	8799.51	2280.34	2288.57	2263.48	2263.16	459.603	2379.08	2368.98	1408.61	1484.2	1417.23	1427.59	1518.4	1406.9	2112.18	1405.32	1424.6	1404.65	1404.52	459.634	1753.83	1764.01	1251.46	1309.94	1255.87	1262.39	1334.1	1249.79	1574.71	1248.12	1260.15	1247.91	1247.83
459.135	8889.03	9142.44	2264.92	2473.97	2313.85	2328.47	2359.74	2250.38	8584	2262.29	2267.6	2245.7	2245.39	459.553	2378.83	2359.52	1405.72	1475.02	1414.65	1423.17	1522.81	1403.87	2104.2	1402.33	1419.98	1401.67	1401.54	459.584	1774.23	1764.75	1249.68	1303.62	1254.25	1259.36	1340.58	1247.88	1573.45	1246.25	1257.29	1246.05	1245.96
459.085	8553.32	8853.12	2248.34	2433.63	2298.99	2305.67	2358.38	2233.22	8308.47	2244.96	2247.81	2228.64	2228.33	459.503	2354.85	2341.25	1402.84	1466.2	1412.08	1418.88	1527.51	1400.83	2086.49	1399.33	1415.44	1398.68	1398.56	459.534	1791.07	1763.04	1247.83	1297.45	1252.57	1256.36	1347.56	1245.89	1568.74	1244.31	1254.41	1244.1	1244.02
459.035	8250	8519.99	2232.42	2396.24	2284.92	2284.13	2360.1	2216.71	7983.21	2228.29	2229.09	2212.23	2211.93	459.453	2301.02	2315.03	1400.01	1457.8	1409.59	1414.76	1532.53	1397.84	2059.93	1396.39	1411.06	1395.75	1395.63	459.484	1756.38	1759.02	1245.91	1291.45	1250.83	1253.39	1355.06	1243.84	1560.7	1242.29	1251.51	1242.09	1242.01
458.985	7810.97	8153.48	2217.11	2361.57	2271.59	2263.72	2365.12	2200.78	7618.65	2212.21	2211.3	2196.41	2196.11	459.403	2301.79	2282.12	1397.32	1449.91	1407.26	1410.89	1537.94	1395	2025.83	1393.58	1406.91	1392.95	1392.83	459.434	1732.65	1753.09	1244.11	1285.81	1249.22	1250.63	1363.27	1241.9	1549.77	1240.39	1248.8	1240.19	1240.11
458.935	7458.42	7765.31	2202.68	2329.75	2259.29	2244.65	2373.97	2185.73	7226.49	2197	2194.69	2181.45	2181.16	459.353	2265.31	2243.8	1394.63	1442.36	1404.95	1407.11	1543.59	1392.14	1985.48	1390.76	1402.85	1390.14	1390.03	459.384	1790.31	1745.55	1242.4	1280.48	1247.72	1248.04	1372.12	1240.05	1536.24	1238.57	1246.23	1238.38	1238.3
458.885	7059.18	7365.72	2188.95	2300.45	2247.89	2226.7	2386.75	2171.37	6816.91	2182.49	2179.03	2167.18	2166.89	459.303	2233.67	2201.73	1392.03	1435.24	1402.77	1403.51	1549.54	1389.38	1940.6	1388.03	1398.98	1387.43	1387.31	459.334	1757.4	1736.47	1240.47	1275.16	1246.02	1245.31	1381.3	1237.98	1520.24	1236.53	1243.5	1236.34	1236.27
458.835	6693.62	6964.41	2176.04	2273.6	2237.49	2209.92	2403.83	2157.79	6399.59	2168.76	2164.36	2153.7	2153.41	459.253	2202.55	2157.38	1389.51	1428.53	1400.7	1400.07	1555.77	1386.7	1892.68	1385.38	1395.27	1384.79	1384.67	459.284	1751.02	1726.59	1238.66	1270.18	1244.45	1242.77	1391.13	1236.03	1502.52	1234.61	1240.93	1234.42	1234.35
458.785	6307.65	6570.69	2163.86	2249.01	2228.08	2194.2	2425.32	2144.94	5983.78	2155.76	2150.61	2140.93	2140.64	459.203	2136.74	2112.21	1387.07	1422.21	1398.76	1396.77	1562.24	1384.09	1843.25	1382.8	1391.72	1382.22	1382.1	459.234	1742.86	1716.23	1236.88	1265.43	1242.94	1240.3	1401.47	1234.09	1483.48	1232.7	1238.43	1232.52	1232.45
458.735	5896.68	6191.85	2152.47	2226.55	2219.74	2179.53	2451.52	2132.85	5576.76	2143.53	2137.76	2128.92	2128.64	459.153	2108.67	2067.58	1384.8	1416.37	1397.04	1393.7	1569.03	1381.65	1793.69	1380.39	1388.43	1379.82	1379.71	459.184	1721.43	1705.78	1235.11	1260.91	1241.47	1237.91	1412.28	1232.18	1463.54	1230.82	1236.01	1230.64	1230.57
458.685	5566.58	5834.89	2141.91	2206.16	2212.58	2165.93	2482.56	2121.57	5185.56	2132.12	2125.86	2117.73	2117.46	459.103	2088.78	2024.46	1382.61	1410.88	1395.45	1390.76	1576	1379.28	1745.03	1378.06	1385.29	1377.49	1377.38	459.134	1742.6	1695.66	1233.43	1256.67	1240.12	1235.65	1423.56	1230.34	1443.18	1229.01	1233.71	1228.84	1228.76
458.635	5306.38	5504.62	2132.04	2187.53	2206.48	2153.22	2518.41	2110.95	4815.01	2121.36	2114.72	2107.19	2106.92	459.053	2033.42	1983.78	1380.46	1405.71	1393.99	1387.92	1583.08	1376.96	1698.27	1375.76	1382.26	1375.2	1375.09	459.084	1761.48	1686.01	1231.66	1252.53	1238.73	1233.35	1435.11	1228.42	1422.62	1227.12	1231.37	1226.94	1226.87
458.585	5096.94	5204.66	2122.7	2170.39	2201.39	2141.21	2558.97	2100.85	4468.76	2111.12	2104.17	2097.16	2096.89	459.003	1976.53	1946.32	1378.47	1400.94	1392.75	1385.27	1590.36	1374.78	1654.21	1373.61	1379.45	1373.06	1372.95	459.034	1716.07	1677.11	1229.83	1248.48	1237.31	1231.01	1446.86	1226.42	1402.2	1225.14	1228.99	1224.97	1224.9
458.535	4817.6	4937.9	2113.79	2154.54	2197.28	2129.79	2604.02	2091.15	4149.88	2101.28	2094.09	2087.54	2087.27	458.953	1964.03	1912.64	1376.62	1396.55	1391.76	1382.8	1597.78	1372.74	1613.46	1371.6	1376.85	1371.06	1370.95	458.984	1701.28	1669.41	1228.16	1244.78	1236.11	1228.87	1458.97	1224.58	1382.47	1223.33	1226.81	1223.16	1223.09
458.485	4592.09	4705.64	2105.46	2140.01	2194.4	2119.07	2653.62	2082	3859.79	2092.01	2084.63	2078.46	2078.2	458.903	1916.58	1882.9	1374.81	1392.41	1390.91	1380.39	1605.18	1370.74	1576.27	1369.62	1374.33	1369.09	1368.98	458.934	1715.82	1662.94	1226.54	1241.27	1235.04	1226.81	1471.26	1222.79	1363.54	1221.57	1224.72	1221.4	1221.33
458.435	4434.44	4508.4	2097.61	2126.6	2192.75	2108.94	2707.36	2073.3	3599.35	2083.18	2075.66	2069.83	2069.57	458.853	1879.34	1857.35	1373.13	1388.6	1390.33	1378.14	1612.62	1368.86	1542.88	1367.76	1371.99	1367.24	1367.13	458.884	1694.9	1657.7	1224.87	1237.86	1233.98	1224.72	1483.51	1220.94	1345.51	1219.74	1222.6	1219.58	1219.51
458.385	4244.39	4345.34	2090.09	2114.09	2192.33	2099.22	2764.8	2064.9	3367.97	2074.65	2067.02	2061.51	2061.25	458.803	1850	1835.97	1371.55	1385.08	1390.01	1376.01	1620.03	1367.07	1513.37	1366	1369.8	1365.48	1365.38	458.834	1720.66	1653.87	1223.28	1234.66	1233.1	1222.72	1495.78	1219.17	1328.64	1217.99	1220.58	1217.83	1217.76
458.335	4195.66	4215.05	2082.98	2102.46	2193.37	2089.98	2825.57	2056.88	3164.63	2066.51	2058.79	2053.55	2053.3	458.753	1818.62	1818.59	1370.04	1381.8	1389.95	1373.98	1627.33	1365.35	1487.58	1364.31	1367.73	1363.8	1363.7	458.784	1700.77	1651.28	1221.59	1231.49	1232.22	1220.65	1507.78	1217.29	1312.87	1216.14	1218.49	1215.98	1215.91
458.285	4086.99	4115.37	2075.99	2091.36	2195.74	2080.92	2888.75	2048.94	2987.7	2058.45	2050.67	2045.67	2045.42	458.703	1848.72	1805	1368.63	1378.76	1390.2	1372.05	1634.47	1363.72	1465.36	1362.69	1365.78	1362.19	1362.09	458.734	1699.74	1650.03	1219.98	1228.5	1231.55	1218.66	1519.56	1215.48	1298.42	1214.35	1216.49	1214.19	1214.13
458.235	4031.12	4043.77	2069.24	2080.85	2199.79	2072.14	2953.86	2041.21	2835.12	2050.59	2042.78	2038.01	2037.76	458.653	1772.96	1794.72	1367.13	1375.78	1390.63	1370.05	1641.25	1362	1446.25	1360.99	1363.78	1360.5	1360.4	458.684	1679.59	1649.99	1218.37	1225.62	1231.03	1216.69	1530.97	1213.67	1285.23	1212.56	1214.51	1212.41	1212.34
458.185	4021.94	3997.35	2062.64	2070.78	2205.62	2063.54	3019.93	2033.58	2704.71	2042.85	2035.01	2030.44	2030.19	458.603	1815.31	1787.69	1365.85	1373.13	1391.56	1368.28	1647.89	1360.48	1430.21	1359.49	1362.01	1359.01	1358.91	458.634	1694.64	1651.1	1216.83	1222.92	1230.76	1214.81	1541.93	1211.92	1273.37	1210.84	1212.62	1210.68	1210.62
458.135	3937.24	3972.9	2056.08	2060.99	2213.4	2055	3086.01	2025.95	2593.91	2035.1	2027.25	2022.87	2022.63	458.553	1805.87	1783.24	1364.45	1370.48	1392.73	1366.4	1654.02	1358.84	1416.61	1357.88	1360.16	1357.4	1357.3	458.584	1686.99	1653.07	1215.25	1220.24	1230.64	1212.87	1552.2	1210.12	1262.66	1209.05	1210.68	1208.9	1208.84
458.085	3954.08	3967.41	2049.72	2051.61	2223.57	2046.67	3151.3	2018.48	2500.4	2027.52	2019.67	2015.46	2015.22	458.503	1756.38	1781.13	1363.09	1367.96	1394.33	1364.55	1659.74	1357.22	1405.23	1356.28	1358.36	1355.81	1355.72	458.534	1669.13	1655.83	1213.69	1217.68	1230.78	1210.97	1561.77	1208.33	1253.11	1207.29	1208.79	1207.14	1207.08
458.035	3909.44	3977.54	2043.37	2042.38	2236.24	2038.35	3214.42	2010.97	2421.77	2019.9	2012.05	2008	2007.77	458.453	1802.04	1781.14	1361.87	1365.67	1396.52	1362.85	1665.09	1355.74	1395.85	1354.81	1356.71	1354.35	1354.26	458.484	1680.36	1659.25	1212.2	1215.25	1231.26	1209.14	1570.52	1206.61	1244.68	1205.58	1206.97	1205.44	1205.38
457.985	3987.5	4000.38	2037.14	2033.41	2251.9	2030.15	3274.41	2003.53	2355.83	2012.35	2004.51	2000.62	2000.39	458.403	1765.82	1782.7	1360.53	1363.34	1399.12	1361.04	1669.76	1354.13	1387.9	1353.22	1354.95	1352.77	1352.67	458.434	1669.9	1663.03	1210.68	1212.84	1232.02	1207.27	1578.24	1204.84	1237.17	1203.83	1205.11	1203.69	1203.63
457.935	3991.33	4032.75	2030.8	2024.43	2270.64	2021.82	3329.74	1995.92	2300.4	2004.63	1996.81	1993.06	1992.83	458.353	1787.24	1785.76	1359.29	1361.18	1402.42	1359.33	1673.92	1352.61	1381.32	1351.72	1353.31	1351.27	1351.18	458.384	1665.05	1667.08	1209.2	1210.53	1233.16	1205.44	1584.91	1203.1	1230.56	1202.11	1203.3	1201.97	1201.91
457.885	3939.8	4072.16	2024.49	2015.55	2293.04	2013.49	3379.34	1988.29	2253.78	1996.9	1989.1	1985.48	1985.26	458.303	1787.5	1789.94	1358.01	1359.03	1406.35	1357.56	1677.38	1351.03	1375.71	1350.16	1351.62	1349.72	1349.62	458.334	1670.92	1671.21	1207.74	1208.29	1234.73	1203.63	1590.39	1201.38	1224.74	1200.4	1201.51	1200.27	1200.21
457.835	3983.42	4116.34	2018.34	2006.87	2319.67	2005.3	3422.12	1980.75	2214.49	1989.25	1981.48	1977.99	1977.77	458.253	1793.88	1795.13	1356.73	1356.93	1411.04	1355.8	1680.15	1349.44	1370.92	1348.59	1349.94	1348.16	1348.07	458.284	1683.42	1675.26	1206.27	1206.08	1236.74	1201.8	1594.57	1199.62	1219.56	1198.67	1199.7	1198.54	1198.48
457.785	4024.24	4162.94	2012.15	1998.19	2350.75	1997.03	3456.65	1973.11	2180.99	1981.51	1973.76	1970.4	1970.18	458.203	1768.37	1801.16	1355.45	1354.87	1416.57	1354.03	1682.16	1347.84	1366.76	1347	1348.26	1346.58	1346.48	458.234	1674.23	1679.05	1204.76	1203.86	1239.21	1199.92	1597.32	1197.82	1214.9	1196.88	1197.85	1196.75	1196.69
457.735	4099.49	4210.28	2005.94	1989.5	2386.81	1988.69	3481.92	1965.37	2152.12	1973.66	1965.95	1962.71	1962.49	458.153	1767.6	1808.05	1354.25	1352.92	1423.11	1352.33	1683.48	1346.3	1363.18	1345.48	1346.65	1345.06	1344.97	458.184	1669.64	1682.59	1203.29	1201.71	1242.29	1198.08	1598.68	1196.04	1210.77	1195.12	1196.03	1194.99	1194.93
457.685	4199.49	4256.87	1999.63	1980.7	2428.22	1980.2	3496.94	1957.46	2126.87	1965.66	1957.98	1954.84	1954.63	458.103	1815.56	1815.66	1353.06	1351.01	1430.72	1350.64	1684.01	1344.76	1359.98	1343.95	1345.04	1343.54	1343.45	458.134	1693.37	1685.79	1201.84	1199.61	1246.01	1196.25	1598.57	1194.28	1207.06	1193.37	1194.23	1193.24	1193.19
457.635	4236.99	4301.75	1993.19	1971.76	2475.46	1971.52	3501.03	1949.33	2104.4	1957.43	1949.8	1946.76	1946.55	458.053	1823.98	1823.86	1351.76	1349.01	1439.33	1348.82	1683.59	1343.09	1356.95	1342.3	1343.32	1341.89	1341.8	458.084	1693.88	1688.51	1200.32	1197.44	1250.34	1194.33	1596.88	1192.42	1203.61	1191.53	1192.34	1191.4	1191.34
457.585	4263.01	4344.6	1986.75	1962.77	2529.2	1962.77	3493.97	1941.11	2084.19	1949.12	1941.52	1938.59	1938.38	458.003	1840.82	1832.77	1350.45	1347.01	1449.19	1346.98	1682.33	1341.39	1354.13	1340.62	1341.57	1340.21	1340.12	458.034	1649.49	1690.83	1198.81	1195.3	1255.43	1192.41	1593.68	1190.55	1200.43	1189.68	1190.44	1189.55	1189.49
457.535	4324.74	4385.33	1980.33	1953.76	2589.85	1953.97	3475.74	1932.82	2065.77	1940.73	1933.18	1930.34	1930.13	457.953	1838.52	1842.39	1349.12	1345	1460.34	1345.1	1680.19	1339.64	1351.44	1338.88	1339.79	1338.48	1338.4	457.984	1634.18	1692.95	1197.48	1193.35	1261.51	1190.64	1589.17	1188.84	1197.64	1187.98	1188.71	1187.86	1187.8
457.485	4375.51	4424.28	1973.88	1944.66	2657.92	1945.05	3446.56	1924.39	2048.67	1932.21	1924.7	1921.95	1921.75	457.903	1860.46	1852.84	1347.81	1343.01	1472.94	1343.23	1677.23	1337.9	1348.88	1337.15	1338.01	1336.76	1336.67	457.934	1683.67	1694.83	1196.22	1191.46	1268.53	1188.93	1583.27	1187.18	1195.09	1186.33	1187.03	1186.21	1186.16
457.435	4460.46	4462.15	1967.42	1935.47	2733.76	1936.03	3407.05	1915.84	2032.61	1923.57	1916.11	1913.44	1913.24	457.853	1893.62	1864.14	1346.45	1340.98	1487.04	1341.3	1673.4	1336.09	1346.37	1335.36	1336.17	1334.97	1334.89	457.884	1661.22	1696.29	1194.8	1189.41	1276.31	1187.04	1575.8	1185.33	1192.5	1184.5	1185.17	1184.38	1184.33
457.385	4544.9	4499.88	1960.9	1926.13	2817.72	1926.83	3357.99	1907.11	2017.28	1914.74	1907.33	1904.75	1904.54	457.803	1880.87	1876.31	1345.04	1338.88	1502.66	1339.28	1668.69	1334.19	1343.85	1333.48	1334.24	1333.09	1333.01	457.834	1677.3	1697.71	1193.48	1187.46	1285.17	1185.22	1567.11	1183.56	1190.11	1182.74	1183.38	1182.63	1182.57
457.335	4654.34	4538.68	1954.34	1916.63	2910.22	1917.46	3300.36	1898.18	2002.48	1905.73	1898.36	1895.86	1895.66	457.753	1901.53	1889.58	1343.68	1336.83	1520.03	1337.29	1663.24	1332.32	1341.42	1331.62	1332.35	1331.24	1331.16	457.784	1712.76	1699.07	1192.14	1185.45	1295.03	1183.34	1557.13	1181.72	1187.76	1180.92	1181.53	1180.8	1180.75
457.285	4725.77	4579.74	1947.68	1906.91	3011.31	1907.87	3235.34	1889.01	1988.04	1896.47	1889.15	1886.73	1886.53	457.703	1943.62	1903.93	1342.29	1334.73	1539.08	1335.25	1657.01	1330.4	1338.99	1329.7	1330.4	1329.33	1329.25	457.734	1675.51	1700.41	1190.69	1183.32	1305.86	1181.32	1545.91	1179.75	1185.34	1178.96	1179.55	1178.85	1178.79
457.235	4783.67	4624.51	1941.05	1897.06	3121.38	1898.12	3164.17	1879.68	1973.91	1887.06	1879.79	1877.43	1877.24	457.653	1945.41	1919.37	1340.82	1332.52	1559.82	1333.1	1649.97	1328.35	1336.49	1327.67	1328.33	1327.3	1327.22	457.684	1708.67	1702.15	1189.42	1181.34	1317.95	1179.44	1533.81	1177.9	1183.12	1177.13	1177.69	1177.02	1176.96
457.185	4903.83	4674.18	1934.47	1887.1	3240.36	1888.26	3088.2	1870.21	1960.06	1877.51	1870.29	1868	1867.81	457.603	1982.91	1936.09	1339.38	1330.32	1582.39	1330.94	1642.28	1326.3	1334.01	1325.63	1326.26	1325.27	1325.19	457.634	1718.62	1704.14	1188.08	1179.24	1331.06	1177.43	1520.7	1175.93	1180.82	1175.17	1175.71	1175.06	1175.01
457.135	4967.6	4729.8	1927.88	1876.89	3368.16	1878.14	3008.48	1860.48	1946.29	1867.69	1860.53	1858.31	1858.11	457.553	1972.19	1954.02	1337.89	1328.03	1606.67	1328.68	1633.88	1324.14	1331.47	1323.48	1324.09	1323.12	1323.05	457.584	1726.28	1706.62	1186.77	1177.1	1345.3	1175.38	1506.78	1173.92	1178.51	1173.17	1173.69	1173.06	1173.01
457.085	5028.57	4792.51	1921.41	1866.56	3504.77	1867.88	2926.27	1850.6	1932.65	1857.73	1850.62	1848.46	1848.27	457.503	2022.7	1973.34	1336.47	1325.77	1632.79	1326.44	1624.95	1322.01	1328.97	1321.36	1321.94	1321.01	1320.93	457.534	1704.59	1709.69	1185.5	1174.94	1360.67	1173.29	1492.17	1171.87	1176.2	1171.13	1171.63	1171.02	1170.97
457.035	5196.68	4863.02	1915.14	1856.1	3649.7	1857.49	2842.76	1840.57	1919.14	1847.63	1840.57	1838.47	1838.28	457.453	2036.99	1993.86	1334.97	1323.37	1660.5	1324.07	1615.4	1319.73	1326.36	1319.1	1319.65	1318.75	1318.67	457.484	1703.06	1713.58	1184.4	1172.86	1377.23	1171.28	1477.12	1169.89	1173.98	1169.16	1169.65	1169.06	1169.01
456.985	5322.19	4941.77	1908.91	1845.29	3802.44	1846.76	2758.65	1830.19	1905.49	1837.16	1830.15	1828.12	1827.93	457.403	2044.64	2015.67	1333.5	1320.94	1689.84	1321.66	1605.35	1317.41	1323.73	1316.79	1317.33	1316.44	1316.37	457.434	1766.33	1718.31	1183.43	1170.78	1394.89	1169.27	1461.64	1167.91	1171.79	1167.19	1167.67	1167.09	1167.04
456.935	5380.36	5029.08	1902.9	1834.22	3962.22	1835.75	2675.03	1819.53	1891.77	1826.42	1819.47	1817.48	1817.3	457.353	2102.81	2038.76	1332.1	1318.49	1720.71	1319.23	1594.89	1315.07	1321.1	1314.46	1314.97	1314.12	1314.04	457.384	1736.99	1723.72	1182.37	1168.47	1413.34	1167.02	1445.63	1165.69	1169.38	1164.99	1165.44	1164.88	1164.83
456.885	5496.17	5125.23	1897.38	1823.04	4128.47	1824.62	2592.82	1808.72	1878.09	1815.54	1808.64	1806.71	1806.53	457.303	2144.9	2062.88	1330.65	1315.89	1752.82	1316.64	1583.94	1312.57	1318.32	1311.96	1312.46	1311.63	1311.56	457.334	1776.79	1730.2	1181.61	1166.27	1432.83	1164.87	1429.54	1163.57	1167.08	1162.88	1163.32	1162.78	1162.73
456.835	5647.45	5230.04	1892.37	1811.6	4300.19	1813.24	2512.55	1797.66	1864.32	1804.41	1797.56	1795.68	1795.51	457.253	2174.24	2088	1329.22	1313.17	1786.04	1313.93	1572.58	1309.95	1315.44	1309.36	1309.83	1309.02	1308.95	457.284	1786.99	1737.56	1180.93	1163.92	1453.02	1162.57	1413.2	1161.3	1164.64	1160.62	1161.05	1160.52	1160.47
456.785	5670.41	5342.9	1888	1799.86	4475.95	1801.54	2434.81	1786.27	1850.38	1792.94	1786.15	1784.33	1784.15	457.203	2144.9	2113.98	1327.88	1310.38	1820.15	1311.15	1560.91	1307.24	1312.5	1306.66	1307.12	1306.33	1306.26	457.234	1775.77	1745.9	1180.5	1161.52	1473.88	1160.22	1396.84	1158.98	1162.17	1158.31	1158.73	1158.21	1158.16
456.735	5801.27	5463.6	1884.79	1788.05	4654.9	1789.77	2360.26	1774.81	1836.5	1781.41	1774.67	1772.89	1772.72	457.153	2191.07	2140.85	1326.83	1307.66	1855.08	1308.43	1549.13	1304.61	1309.63	1304.04	1304.47	1303.71	1303.64	457.184	1796.43	1755.35	1180.47	1159.17	1495.34	1157.91	1380.61	1156.69	1159.74	1156.03	1156.44	1155.93	1155.89
456.685	5906.38	5590.94	1882.82	1775.97	4835.08	1777.73	2289.14	1763.06	1822.47	1769.59	1762.9	1761.17	1761	457.103	2215.56	2168.22	1325.93	1304.81	1890.36	1305.59	1537.09	1301.84	1306.66	1301.28	1301.7	1300.96	1300.89	457.134	1813.01	1765.74	1180.79	1156.73	1517.11	1155.51	1364.49	1154.33	1157.23	1153.67	1154.07	1153.58	1153.53
456.635	6021.43	5724.03	1882.54	1763.66	5015	1765.46	2221.7	1751.08	1808.33	1757.53	1750.9	1749.21	1749.04	457.053	2235.97	2195.93	1325.3	1301.9	1925.68	1302.68	1524.9	1299.01	1303.62	1298.46	1298.86	1298.14	1298.07	457.084	1807.91	1777.09	1181.59	1154.23	1539.01	1153.04	1348.57	1151.89	1154.67	1151.24	1151.63	1151.15	1151.1
456.585	6094.39	5861.75	1884.4	1751.11	5192.95	1752.93	2158.07	1738.83	1794.04	1745.22	1738.64	1737	1736.83	457.003	2283.42	2223.79	1325.06	1298.93	1960.73	1299.72	1512.6	1296.11	1300.54	1295.57	1295.96	1295.26	1295.19	457.034	1805.87	1789.45	1183.05	1151.73	1560.93	1150.59	1332.98	1149.46	1152.12	1148.82	1149.2	1148.73	1148.68
456.535	6238.77	6002.68	1889.06	1738.39	5366.81	1740.24	2098.47	1726.41	1779.67	1732.73	1726.21	1724.61	1724.44	456.953	2274.74	2251.46	1325.24	1295.83	1995.02	1296.62	1500.17	1293.08	1297.33	1292.55	1292.93	1292.24	1292.17	456.984	1845.92	1802.74	1185.28	1149.25	1582.59	1148.14	1317.79	1147.03	1149.58	1146.4	1146.77	1146.31	1146.27
456.485	6354.34	6145.47	1897.08	1725.37	5534.6	1727.24	2042.68	1713.67	1765.09	1719.93	1713.46	1711.89	1711.73	456.903	2335.97	2278.88	1326.13	1292.74	2028.31	1293.53	1487.8	1290.07	1294.14	1289.54	1289.91	1289.24	1289.17	456.934	1834.18	1816.76	1188.29	1146.6	1603.61	1145.53	1302.88	1144.44	1146.88	1143.83	1144.18	1143.73	1143.69
456.435	6457.14	6288.52	1909.3	1712.09	5693.95	1713.99	1990.74	1700.68	1750.34	1706.86	1700.44	1698.92	1698.76	456.853	2325	2305.65	1327.72	1289.49	2059.98	1290.28	1475.33	1286.89	1290.8	1286.37	1286.72	1286.07	1286	456.884	1874.49	1831.62	1192.41	1144	1623.88	1142.95	1288.49	1141.89	1144.23	1141.28	1141.63	1141.19	1141.15
456.385	6603.83	6430.49	1926.71	1698.59	5842.75	1700.51	1942.5	1687.44	1735.44	1693.57	1687.2	1685.71	1685.55	456.803	2342.86	2331.69	1330.38	1286.27	2089.75	1287.06	1463	1283.72	1287.49	1283.21	1283.56	1282.92	1282.85	456.834	1886.73	1847.08	1197.64	1141.24	1642.96	1140.22	1274.47	1139.18	1141.43	1138.58	1138.92	1138.49	1138.45
456.335	6710.71	6569.97	1950.3	1684.77	5978.71	1686.71	1897.69	1673.88	1720.3	1679.94	1673.63	1672.18	1672.01	456.753	2378.32	2356.78	1334.28	1282.99	2117.11	1283.78	1450.75	1280.51	1284.12	1280.01	1280.33	1279.71	1279.64	456.784	1940.05	1863.16	1204.27	1138.42	1660.66	1137.43	1260.93	1136.41	1138.57	1135.83	1136.15	1135.74	1135.69
456.285	6797.19	6705.54	1981.3	1670.71	6099.46	1672.67	1856.18	1660.08	1704.98	1666.07	1659.81	1658.39	1658.23	456.703	2395.15	2380.64	1339.63	1279.61	2141.51	1280.39	1438.57	1277.19	1280.67	1276.69	1277.01	1276.4	1276.34	456.734	1957.14	1879.62	1212.33	1135.4	1676.51	1134.44	1247.77	1133.44	1135.52	1132.86	1133.18	1132.78	1132.73
456.235	6840.05	6836.3	2021.11	1656.46	6202.99	1658.43	1817.76	1646.07	1689.54	1652	1645.79	1644.41	1644.25	456.653	2425.76	2403.23	1346.77	1276.18	2162.58	1276.96	1426.54	1273.81	1277.17	1273.33	1273.63	1273.04	1272.98	456.684	1942.09	1896.53	1222.17	1132.31	1690.37	1131.38	1235.1	1130.4	1132.39	1129.83	1130.14	1129.74	1129.7
456.185	6940.56	6961.24	2071.17	1642.1	6287.22	1644.08	1782.26	1631.94	1674.04	1637.82	1631.66	1630.31	1630.15	456.603	2449.24	2424.43	1356	1272.66	2179.86	1273.44	1414.64	1270.35	1273.58	1269.87	1270.17	1269.59	1269.53	456.634	1929.59	1913.92	1234.1	1129.27	1702.07	1128.36	1223.06	1127.4	1129.31	1126.84	1127.14	1126.75	1126.71
456.135	7002.3	7079.69	2132.83	1627.52	6350.29	1629.51	1749.28	1617.58	1658.37	1623.4	1617.29	1615.97	1615.82	456.553	2491.58	2444.22	1367.66	1269.07	2192.96	1269.85	1402.91	1266.82	1269.93	1266.35	1266.63	1266.07	1266	456.584	1947.96	1931.7	1248.3	1126.26	1711.34	1125.37	1211.65	1124.44	1126.28	1123.88	1124.17	1123.8	1123.75
456.085	7136.73	7191.52	2207.7	1612.78	6390.82	1614.78	1718.63	1603.07	1642.61	1608.82	1602.77	1601.48	1601.33	456.503	2474.74	2462.64	1382.1	1265.36	2201.53	1266.14	1391.31	1263.16	1266.16	1262.7	1262.97	1262.42	1262.36	456.534	1953.57	1949.73	1264.84	1123.17	1717.85	1122.31	1200.73	1121.39	1123.16	1120.84	1121.13	1120.76	1120.72
456.035	7272.45	7296.48	2296.94	1597.76	6407.49	1599.76	1689.91	1588.25	1626.59	1593.95	1587.95	1586.69	1586.53	456.453	2479.85	2479.94	1399.8	1261.69	2205.47	1262.47	1380.02	1259.54	1262.44	1259.09	1259.35	1258.81	1258.75	456.484	2006.89	1967.96	1283.89	1120.06	1721.45	1119.22	1190.36	1118.32	1120.02	1117.78	1118.05	1117.69	1117.65
455.985	7376.53	7395.11	2402	1582.43	6399.7	1584.44	1662.83	1573.13	1610.33	1578.77	1572.82	1571.59	1571.43	456.403	2500.76	2496.29	1421.07	1258	2204.57	1258.77	1369	1255.9	1258.69	1255.45	1255.71	1255.18	1255.12	456.434	2006.63	1986.19	1305.39	1116.74	1721.83	1115.92	1180.33	1115.04	1116.68	1114.5	1114.77	1114.42	1114.38
455.935	7335.97	7488.09	2523.91	1566.86	6367.34	1568.88	1637.25	1557.77	1593.87	1563.35	1557.45	1556.24	1556.09	456.353	2519.9	2511.91	1446.19	1254.25	2198.73	1255.02	1358.2	1252.19	1254.89	1251.75	1252	1251.48	1251.42	456.384	2043.11	2004.56	1329.58	1113.41	1719.1	1112.61	1170.83	1111.74	1113.33	1111.22	1111.48	1111.14	1111.1
455.885	7342.6	7576.74	2663.91	1551.35	6311.08	1553.38	1613.21	1542.45	1577.51	1547.98	1542.13	1540.95	1540.8	456.303	2504.08	2527.12	1475.42	1250.43	2188	1251.2	1347.64	1248.43	1251.03	1247.99	1248.23	1247.72	1247.66	456.334	2023.98	2022.9	1356.31	1109.93	1713.13	1109.15	1161.7	1108.3	1109.83	1107.79	1108.04	1107.7	1107.67
455.835	7539.8	7662.16	2822.49	1535.81	6231.6	1537.83	1590.42	1527.1	1561.14	1532.57	1526.76	1525.61	1525.46	456.253	2543.62	2542.38	1509.07	1246.65	2172.61	1247.42	1337.42	1244.69	1247.21	1244.26	1244.49	1244	1243.94	456.284	2037.24	2041.38	1385.75	1106.52	1704.17	1105.76	1153.11	1104.92	1106.39	1104.41	1104.66	1104.33	1104.29
455.785	7568.62	7744.95	2999.1	1519.84	6129.86	1521.86	1568.32	1511.3	1544.39	1516.72	1510.97	1509.84	1509.69	456.203	2572.96	2557.84	1547.06	1242.76	2152.66	1243.52	1327.4	1240.84	1243.28	1240.42	1240.64	1240.16	1240.1	456.234	2053.83	2059.79	1417.56	1103.04	1692.21	1102.3	1144.93	1101.48	1102.9	1100.97	1101.22	1100.9	1100.86
455.735	7701.27	7826.56	3193.84	1503.78	6007.72	1505.8	1547.07	1495.42	1527.59	1500.79	1495.08	1493.98	1493.83	456.153	2621.94	2573.85	1589.4	1238.78	2128.48	1239.54	1317.6	1236.9	1239.26	1236.48	1236.7	1236.23	1236.17	456.184	2089.8	2078.04	1451.55	1099.49	1677.41	1098.77	1137.12	1097.96	1099.33	1097.47	1097.7	1097.39	1097.35
455.685	7860.2	7907.34	3405.14	1487.42	5867.02	1489.44	1526.31	1479.24	1510.52	1484.55	1478.89	1477.81	1477.67	456.103	2602.3	2590.56	1635.91	1234.66	2100.4	1235.41	1307.97	1232.83	1235.11	1232.41	1232.62	1232.16	1232.1	456.134	2028.06	2095.89	1487.27	1095.8	1659.93	1095.09	1129.57	1094.3	1095.63	1093.81	1094.05	1093.74	1093.7
455.635	7908.93	7987.51	3631.33	1470.71	5709.76	1472.74	1505.88	1462.7	1493.13	1467.95	1462.35	1461.29	1461.15	456.053	2617.35	2608.25	1686.4	1230.59	2069.03	1231.33	1298.68	1228.79	1231	1228.38	1228.59	1228.13	1228.08	456.084	2114.29	2113.51	1524.65	1092.32	1640.36	1091.63	1122.62	1090.86	1092.13	1090.37	1090.6	1090.3	1090.26
455.585	7928.57	8067.03	3870.33	1453.88	5538.3	1455.9	1485.87	1446.02	1475.64	1451.23	1445.67	1444.63	1444.49	456.003	2672.19	2626.78	1740.33	1226.47	2034.71	1227.21	1289.65	1224.7	1226.84	1224.3	1224.5	1224.06	1224	456.034	2116.33	2130.09	1562.68	1088.51	1618.43	1087.84	1115.69	1087.08	1088.31	1086.6	1086.82	1086.53	1086.49
455.535	8047.19	8144.84	4118.7	1436.98	5355.16	1438.99	1466.27	1429.28	1458.1	1434.43	1428.92	1427.9	1427.77	455.953	2658.67	2645.8	1796.87	1222.19	1997.82	1222.92	1280.75	1220.46	1222.53	1220.07	1220.26	1219.82	1219.77	455.984	2118.37	2145.57	1600.99	1084.68	1594.75	1084.03	1109.07	1083.28	1084.47	1082.81	1083.03	1082.73	1082.7
455.485	8036.99	8219.14	4372.64	1419.8	5162.23	1421.81	1446.77	1412.25	1440.33	1417.36	1411.89	1410.9	1410.76	455.903	2660.2	2665.1	1855.36	1217.93	1958.99	1218.66	1272.17	1216.25	1218.25	1215.86	1216.04	1215.61	1215.56	455.934	2131.12	2159.52	1638.94	1080.84	1569.6	1080.19	1102.73	1079.46	1080.62	1078.99	1079.21	1078.92	1078.89
455.435	8091.33	8287.61	4627.46	1402.62	4962.22	1404.62	1427.59	1395.22	1422.56	1400.27	1394.85	1393.88	1393.74	455.853	2657.65	2684.06	1914.75	1213.67	1918.61	1214.39	1263.85	1212.01	1213.96	1211.63	1211.81	1211.39	1211.33	455.884	2111.48	2171.39	1675.65	1076.93	1543.25	1076.3	1096.6	1075.58	1076.7	1075.12	1075.33	1075.05	1075.01
455.385	8094.9	8346.99	4877.9	1385.29	4757.05	1387.29	1408.53	1378.03	1404.68	1383.04	1377.67	1376.71	1376.58	455.803	2658.42	2701.86	1973.76	1209.4	1877.18	1210.12	1255.79	1207.78	1209.66	1207.4	1207.57	1207.16	1207.11	455.834	2150.51	2180.7	1710.42	1073.08	1516.1	1072.46	1090.78	1071.76	1072.84	1071.31	1071.51	1071.23	1071.2
455.335	8198.21	8393.52	5118.34	1367.93	4548.72	1369.92	1389.65	1360.81	1386.79	1365.77	1360.44	1359.51	1359.37	455.753	2667.09	2717.54	2031.07	1205.12	1835.05	1205.83	1247.98	1203.53	1205.36	1203.15	1203.32	1202.92	1202.87	455.784	2141.07	2186.61	1742.16	1069.07	1488.18	1068.47	1085.03	1067.78	1068.82	1067.33	1067.53	1067.26	1067.22
455.285	8225.25	8422.42	5341.91	1350.32	4339.17	1352.31	1370.71	1343.34	1368.67	1348.26	1342.97	1342.05	1341.92	455.703	2690.82	2729.91	2085.05	1200.8	1792.65	1201.51	1240.39	1199.24	1201.02	1198.88	1199.04	1198.64	1198.59	455.734	2132.14	2188.59	1770.08	1065.09	1459.97	1064.5	1079.49	1063.82	1064.83	1063.38	1063.57	1063.31	1063.27
455.235	8165.05	8428.96	5542.39	1332.63	4130.07	1334.61	1351.83	1325.78	1350.48	1330.65	1325.41	1324.51	1324.38	455.653	2672.19	2737.68	2134.1	1196.41	1750.26	1197.12	1232.96	1194.89	1196.61	1194.52	1194.68	1194.29	1194.24	455.684	2140.56	2185.96	1793.32	1061.12	1431.67	1060.55	1074.16	1059.88	1060.86	1059.44	1059.63	1059.37	1059.34
455.185	8154.59	8408.17	5712.99	1315.03	3923.45	1317	1333.17	1308.31	1332.41	1313.13	1307.93	1307.05	1306.92	455.603	2675.76	2739.62	2176.69	1192.06	1708.31	1192.76	1225.8	1190.57	1192.24	1190.21	1190.36	1189.98	1189.93	455.634	2142.35	2178.01	1810.92	1057.11	1403.47	1056.55	1068.95	1055.89	1056.84	1055.46	1055.64	1055.39	1055.36
455.135	8186.23	8354.98	5847.37	1297.42	3720.5	1299.38	1314.6	1290.82	1314.34	1295.6	1290.44	1289.58	1289.45	455.553	2635.46	2734.32	2211.09	1187.69	1667.06	1188.39	1218.83	1186.23	1187.85	1185.87	1186.02	1185.65	1185.6	455.584	2125.51	2164.24	1822.22	1053.08	1375.58	1052.53	1063.86	1051.89	1052.8	1051.46	1051.64	1051.39	1051.36
455.085	8103.83	8264.88	5939.86	1279.71	3522.3	1281.67	1296.01	1273.23	1296.19	1277.97	1272.86	1272.01	1271.88	455.503	2624.49	2720.66	2235.97	1183.42	1626.87	1184.11	1212.16	1181.98	1183.56	1181.63	1181.77	1181.41	1181.36	455.534	2121.94	2144.29	1826.73	1049.1	1348.23	1048.56	1058.95	1047.93	1048.82	1047.5	1047.68	1047.44	1047.4
455.035	8004.59	8134.86	5986.2	1262.14	3330.37	1264.09	1277.64	1255.78	1278.2	1260.47	1255.4	1254.57	1254.44	455.453	2607.65	2697.59	2250.04	1179.16	1587.9	1179.85	1205.7	1177.76	1179.29	1177.41	1177.55	1177.19	1177.14	455.484	2052.81	2117.98	1824.07	1045.11	1321.56	1044.59	1054.14	1043.96	1044.83	1043.55	1043.72	1043.48	1043.45
454.985	7842.6	7963.09	5983.82	1244.73	3145.47	1246.68	1259.5	1238.49	1260.39	1243.14	1238.11	1237.3	1237.17	455.403	2606.12	2664.51	2252.53	1174.94	1550.35	1175.62	1199.45	1173.56	1175.05	1173.22	1173.35	1173	1172.95	455.434	2090.31	2085.6	1814.45	1041.37	1295.91	1040.86	1049.68	1040.24	1041.08	1039.83	1040	1039.77	1039.73
454.935	7803.57	7749.96	5932.21	1227.63	2968.67	1229.56	1241.72	1221.5	1242.89	1226.11	1221.12	1220.32	1220.2	455.353	2591.07	2621.19	2243.09	1170.72	1514.31	1171.39	1193.36	1169.36	1170.81	1169.03	1169.15	1168.81	1168.76	455.384	2021.94	2047.1	1797.7	1037.48	1271.04	1036.97	1045.15	1036.37	1037.18	1035.96	1036.13	1035.9	1035.87
454.885	7655.61	7497.19	5832.6	1210.58	2800.19	1212.5	1224.03	1204.56	1225.46	1209.12	1204.17	1203.39	1203.27	455.303	2542.09	2568.06	2222	1166.52	1479.97	1167.19	1187.46	1165.19	1166.6	1164.86	1164.98	1164.64	1164.6	455.334	2044.13	2003.41	1774.67	1033.82	1247.41	1033.33	1040.94	1032.73	1033.52	1032.33	1032.49	1032.27	1032.23
454.835	7490.56	7208.64	5688.53	1193.79	2640.59	1195.7	1206.65	1187.88	1208.31	1192.4	1187.5	1186.72	1186.6	455.253	2511.22	2505.97	2190.08	1162.44	1447.47	1163.11	1181.83	1161.14	1162.51	1160.81	1160.93	1160.6	1160.55	455.284	2009.44	1954.89	1745.69	1030.07	1224.75	1029.59	1036.7	1029	1029.77	1028.61	1028.77	1028.54	1028.51
454.785	7311.99	6889.87	5505.11	1177.31	2490.35	1179.21	1189.61	1171.5	1191.47	1175.98	1171.12	1170.36	1170.24	455.203	2468.62	2436.13	2148.46	1158.44	1416.86	1159.1	1176.4	1157.15	1158.49	1156.83	1156.95	1156.62	1156.57	455.234	1980.87	1902.65	1711.8	1026.43	1203.34	1025.96	1032.63	1025.39	1026.13	1024.99	1025.15	1024.93	1024.9
454.735	7063.52	6546.67	5288.17	1161.17	2349.48	1163.06	1172.94	1155.46	1174.99	1159.9	1155.08	1154.33	1154.21	455.153	2434.69	2360.02	2098.61	1154.53	1388.17	1155.19	1171.2	1153.28	1154.57	1152.96	1153.07	1152.75	1152.7	455.184	1930.87	1847.54	1673.84	1022.89	1183.15	1022.43	1028.7	1021.86	1022.58	1021.48	1021.63	1021.41	1021.38
454.685	6804.59	6186.15	5044.66	1145.5	2218.28	1147.38	1156.78	1139.89	1158.99	1144.29	1139.51	1138.78	1138.66	455.103	2378.32	2279.16	2042.08	1150.71	1361.38	1151.36	1166.19	1149.48	1150.74	1149.16	1149.27	1148.96	1148.91	455.134	1880.36	1790.62	1632.84	1019.52	1164.31	1019.07	1024.99	1018.51	1019.21	1018.13	1018.27	1018.07	1018.03
454.635	6517.6	5814.74	4781.21	1130.33	2096.58	1132.2	1141.15	1124.82	1143.51	1129.17	1124.43	1123.71	1123.6	455.053	2309.95	2195.34	1980.66	1147.03	1336.55	1147.67	1161.44	1145.82	1147.05	1145.51	1145.61	1145.3	1145.25	455.084	1813.01	1732.75	1589.7	1016.32	1146.81	1015.88	1021.49	1015.33	1016.01	1014.95	1015.1	1014.89	1014.86
454.585	6053.32	5438.66	4504.28	1115.72	1984.2	1117.58	1126.1	1110.3	1128.59	1114.62	1109.91	1109.21	1109.09	455.003	2221.43	2110.08	1915.94	1143.52	1313.64	1144.16	1156.95	1142.33	1143.53	1142.02	1142.12	1141.82	1141.77	455.034	1769.39	1674.82	1545.33	1013.36	1130.68	1012.92	1018.26	1012.39	1013.05	1012.01	1012.16	1011.95	1011.92
454.535	5680.61	5064.58	4220.72	1102.02	1881.32	1103.88	1111.99	1096.7	1114.6	1100.98	1096.31	1095.62	1095.51	454.953	2166.33	2024.98	1849.58	1140.23	1292.68	1140.87	1152.77	1139.06	1140.23	1138.76	1138.86	1138.56	1138.51	454.984	1689.54	1617.57	1500.49	1010.55	1115.82	1010.12	1015.21	1009.59	1010.23	1009.22	1009.36	1009.16	1009.13
454.485	5261.73	4697.2	3935.68	1089.07	1787.3	1090.91	1098.63	1083.83	1101.35	1088.07	1083.45	1082.77	1082.65	454.903	2058.67	1941.25	1782.86	1137.09	1273.5	1137.71	1148.82	1135.94	1137.07	1135.64	1135.73	1135.44	1135.39	454.934	1595.41	1561.76	1455.99	1008.02	1102.31	1007.61	1012.46	1007.08	1007.71	1006.72	1006.86	1006.66	1006.63
454.435	4856.12	4341.66	3654.64	1076.94	1701.92	1078.77	1086.13	1071.79	1088.95	1076	1071.41	1070.74	1070.63	454.853	1959.69	1860.12	1717.11	1134.21	1256.13	1134.84	1145.22	1133.09	1134.2	1132.79	1132.88	1132.6	1132.55	454.884	1579.34	1508.11	1412.59	1005.84	1090.18	1005.42	1010.08	1004.91	1005.52	1004.55	1004.68	1004.49	1004.46
454.385	4367.86	4001.61	3381.72	1065.62	1624.67	1067.44	1074.45	1060.56	1077.36	1064.72	1060.17	1059.52	1059.4	454.803	1848.47	1782.64	1653.47	1131.6	1240.5	1132.22	1141.94	1130.49	1131.57	1130.2	1130.29	1130.01	1129.96	454.834	1517.6	1456.78	1370.53	1003.7	1079.07	1003.29	1007.76	1002.79	1003.38	1002.43	1002.57	1002.38	1002.35
454.335	3953.57	3680.19	3120.59	1055.28	1555.19	1057.08	1063.77	1050.29	1066.76	1054.43	1049.91	1049.27	1049.15	454.753	1762.5	1709.53	1592.78	1129.27	1226.51	1129.89	1139.01	1128.18	1129.24	1127.9	1127.98	1127.7	1127.66	454.784	1451.02	1408.33	1330.41	1001.78	1069.09	1001.39	1005.68	1000.89	1001.46	1000.53	1000.66	1000.48	1000.45
454.285	3566.33	3380.02	2874.3	1045.76	1492.92	1047.55	1053.92	1040.86	1056.99	1044.95	1040.47	1039.84	1039.73	454.703	1690.82	1641.41	1535.74	1127.17	1214.02	1127.78	1136.35	1126.1	1127.13	1125.81	1125.9	1125.62	1125.58	454.734	1370.92	1363.13	1292.67	1000.1	1060.2	999.715	1003.85	999.226	999.783	998.876	999.003	998.82	998.79
454.235	3139.29	3102.36	2644.67	1037.01	1437.25	1038.8	1044.87	1032.19	1048	1036.25	1031.81	1031.18	1031.07	454.653	1576.53	1578.59	1482.8	1125.25	1202.87	1125.85	1133.93	1124.2	1125.2	1123.91	1123.99	1123.73	1123.68	454.684	1322.96	1321.38	1257.58	998.714	1052.38	998.333	1002.32	997.851	998.393	997.505	997.63	997.45	997.42
454.185	2763.01	2848.62	2433.54	1029.12	1387.8	1030.89	1036.69	1024.38	1039.87	1028.4	1024	1023.38	1023.27	454.603	1517.09	1521.41	1434.37	1123.63	1193.08	1124.23	1131.86	1122.59	1123.57	1122.32	1122.39	1122.13	1122.08	454.634	1260.97	1283.13	1225.26	997.497	1045.47	997.123	1000.97	996.649	997.176	996.306	996.428	996.251	996.222
454.135	2462.24	2618.86	2241.51	1021.99	1343.97	1023.75	1029.27	1017.32	1032.51	1021.31	1016.94	1016.33	1016.22	454.553	1460.97	1469.86	1390.57	1122.16	1184.42	1122.75	1129.97	1121.14	1122.1	1120.87	1120.94	1120.68	1120.64	454.584	1253.32	1248.46	1195.84	996.504	1039.44	996.137	999.856	995.67	996.182	995.331	995.451	995.277	995.248
454.085	2177.3	2412.61	2068.58	1015.45	1305.1	1017.2	1022.47	1010.85	1025.75	1014.81	1010.48	1009.88	1009.77	454.503	1412.24	1423.8	1351.35	1120.84	1176.77	1121.43	1128.28	1119.84	1120.77	1119.56	1119.64	1119.38	1119.34	454.534	1215.05	1217.12	1169.14	995.535	1034.03	995.176	998.775	994.715	995.214	994.38	994.498	994.326	994.298
454.035	1909.18	2229.39	1914.7	1009.48	1270.76	1011.22	1016.25	1004.96	1019.57	1008.88	1004.58	1004	1003.89	454.453	1370.15	1383.11	1316.68	1119.64	1170.03	1120.22	1126.73	1118.65	1119.57	1118.39	1118.46	1118.21	1118.16	454.484	1140.31	1189.15	1145.27	994.705	1029.3	994.352	997.838	993.898	994.384	993.567	993.682	993.514	993.485
453.985	1724.23	2067.89	1779.01	1004.06	1240.46	1005.78	1010.57	999.602	1013.93	1003.49	999.226	998.65	998.544	454.403	1293.88	1347.45	1286.31	1118.55	1164.09	1119.13	1125.33	1117.58	1118.47	1117.32	1117.38	1117.14	1117.1	454.434	1111.22	1164.52	1124.25	994.147	1025.33	993.8	997.181	993.353	993.827	993.026	993.139	992.973	992.945
453.935	1553.83	1926.74	1660.51	998.995	1213.66	1000.71	1005.28	994.611	1008.67	998.468	994.235	993.669	993.564	454.353	1254.85	1316.56	1260.08	1117.66	1158.96	1118.24	1124.15	1116.71	1117.58	1116.45	1116.51	1116.27	1116.23	454.384	1101.02	1142.91	1105.81	993.695	1021.88	993.354	996.634	992.914	993.375	992.59	992.701	992.537	992.509
453.885	1453.83	1804.24	1557.89	994.274	1189.96	995.98	1000.33	989.957	1003.75	993.782	989.582	989.025	988.921	454.303	1238.01	1289.99	1237.59	1116.87	1154.48	1117.44	1123.1	1115.94	1116.79	1115.68	1115.74	1115.5	1115.46	454.334	1092.6	1124.03	1089.71	993.278	1018.86	992.944	996.128	992.51	992.959	992.189	992.298	992.138	992.11
453.835	1363.01	1698.49	1469.58	989.749	1168.85	991.443	995.596	985.498	999.033	989.291	985.124	984.576	984.472	454.253	1220.66	1267.23	1218.41	1116.13	1150.52	1116.7	1122.12	1115.21	1116.04	1114.95	1115.01	1114.78	1114.74	454.284	1069.13	1107.62	1075.75	992.892	1016.2	992.564	995.656	992.136	992.573	991.819	991.926	991.768	991.74
453.785	1306.63	1607.84	1394.23	985.402	1150.05	987.085	991.044	981.215	994.5	984.976	980.842	980.303	980.2	454.203	1169.13	1247.89	1202.21	1115.43	1147.02	1115.99	1121.19	1114.52	1115.33	1114.27	1114.33	1114.1	1114.06	454.234	1045.15	1093.52	1063.8	992.591	1013.91	992.269	995.274	991.847	992.273	991.533	991.638	991.482	991.455
453.735	1157.91	1530.37	1330.2	981.163	1133.19	982.834	986.609	977.038	990.081	980.769	976.667	976.136	976.034	454.153	1160.71	1231.62	1188.71	1114.87	1144.01	1115.42	1120.42	1113.97	1114.76	1113.72	1113.78	1113.55	1113.51	454.184	1054.34	1081.48	1053.65	992.378	1011.97	992.061	994.984	991.645	992.061	991.335	991.438	991.285	991.257
453.685	1128.83	1464.67	1276.32	977.22	1118.22	978.88	982.479	973.157	985.963	976.857	972.787	972.264	972.163	454.103	1157.65	1217.9	1177.43	1114.32	1141.33	1114.87	1119.68	1113.44	1114.22	1113.2	1113.25	1113.03	1112.98	454.134	1050.51	1071.17	1044.99	992.13	1010.22	991.819	994.662	991.409	991.814	991.102	991.203	991.052	991.025
453.635	1098.21	1408.88	1230.94	973.33	1104.68	974.978	978.409	969.327	981.903	972.996	968.959	968.444	968.343	454.053	1163.01	1206.37	1168.06	1113.78	1138.93	1114.33	1118.97	1112.92	1113.68	1112.68	1112.73	1112.51	1112.47	454.084	1044.39	1062.39	1037.67	991.896	1008.67	991.59	994.357	991.187	991.581	990.882	990.982	990.833	990.806
453.585	1035.2	1361.5	1192.78	969.496	1092.38	971.133	974.404	965.553	977.904	969.191	965.185	964.678	964.579	454.003	1149.74	1196.65	1160.24	1113.23	1136.74	1113.78	1118.25	1112.38	1113.12	1112.14	1112.19	1111.97	1111.93	454.034	1028.83	1054.94	1031.52	991.684	1007.3	991.384	994.077	990.985	991.37	990.684	990.782	990.636	990.609
453.535	1027.81	1321.35	1160.81	965.785	1081.21	967.41	970.527	961.899	974.032	965.508	961.533	961.033	960.934	453.953	1121.94	1188.5	1153.79	1112.71	1134.79	1113.25	1117.58	1111.88	1112.6	1111.64	1111.69	1111.47	1111.43	453.984	1052.3	1048.69	1026.41	991.529	1006.14	991.234	993.856	990.841	991.216	990.543	990.639	990.495	990.468
453.485	974.49	1287.1	1133.86	962.082	1070.93	963.697	966.666	958.253	970.173	961.832	957.888	957.396	957.298	453.903	1146.68	1181.68	1148.49	1112.27	1133.08	1112.8	1116.98	1111.44	1112.15	1111.21	1111.26	1111.05	1111.01	453.934	1026.28	1043.29	1022.04	991.287	1005.01	990.997	993.552	990.61	990.976	990.315	990.409	990.267	990.241
453.435	977.296	1257.87	1111.17	958.483	1061.49	960.085	962.914	954.708	966.421	958.259	954.345	953.86	953.763	453.853	1109.18	1175.84	1144.01	1111.76	1131.44	1112.29	1116.34	1110.95	1111.64	1110.71	1110.76	1110.55	1110.51	453.884	1029.85	1038.8	1018.46	991.141	1004.08	990.855	993.345	990.473	990.83	990.182	990.274	990.134	990.108
453.385	936.48	1232.65	1091.84	954.871	1052.67	956.463	959.157	951.151	962.662	954.673	950.789	950.312	950.215	453.803	1131.38	1170.94	1140.34	1111.35	1130.03	1111.87	1115.79	1110.55	1111.22	1110.31	1110.36	1110.15	1110.12	453.834	1030.87	1034.96	1015.45	990.981	1003.22	990.7	993.127	990.323	990.672	990.035	990.125	989.988	989.962
453.335	903.571	1210.8	1075.31	951.337	1044.47	952.917	955.482	947.67	958.984	951.163	947.309	946.839	946.743	453.753	1101.28	1166.66	1137.18	1110.87	1128.65	1111.39	1115.2	1110.09	1110.75	1109.86	1109.9	1109.7	1109.66	453.784	1008.67	1031.68	1012.91	990.817	1002.43	990.541	992.907	990.169	990.509	989.883	989.973	989.837	989.811
453.285	898.725	1191.69	1061.05	947.864	1036.8	949.433	951.875	944.249	955.371	947.714	943.889	943.426	943.331	453.703	1081.63	1163.02	1134.56	1110.48	1127.45	1111	1114.69	1109.7	1110.35	1109.48	1109.52	1109.32	1109.28	453.734	992.857	1028.93	1010.84	990.734	1001.79	990.463	992.77	990.096	990.428	989.813	989.901	989.767	989.742
453.235	906.378	1174.74	1048.54	944.396	1029.52	945.954	948.277	940.831	951.766	944.268	940.473	940.016	939.922	453.653	1071.94	1159.87	1132.35	1110.14	1126.38	1110.65	1114.24	1109.37	1110.01	1109.15	1109.19	1108.99	1108.95	453.684	1000.76	1026.62	1009.15	990.71	1001.26	990.443	992.694	990.082	990.405	989.801	989.888	989.756	989.73
453.185	903.571	1159.53	1037.42	940.905	1022.55	942.452	944.662	937.39	948.143	940.801	937.034	936.584	936.49	453.603	1092.35	1157.1	1130.45	1109.82	1125.39	1110.33	1113.81	1109.07	1109.69	1108.85	1108.88	1108.69	1108.65	453.634	987.755	1024.59	1007.69	990.657	1000.75	990.394	992.59	990.037	990.353	989.76	989.845	989.715	989.69
453.135	864.796	1145.74	1027.41	937.415	1015.88	938.951	941.052	933.949	944.523	937.332	933.594	933.151	933.058	453.553	1084.95	1154.57	1128.72	1109.45	1124.4	1109.95	1113.34	1108.7	1109.31	1108.49	1108.52	1108.33	1108.3	453.584	1014.54	1022.85	1006.48	990.651	1000.33	990.393	992.537	990.041	990.35	989.767	989.85	989.722	989.697
453.085	850	1133.17	1018.36	933.998	1009.52	935.523	937.52	930.58	940.98	933.936	930.226	929.789	929.697	453.503	1090.31	1152.28	1127.18	1109.09	1123.48	1109.59	1112.89	1108.36	1108.96	1108.15	1108.18	1107.99	1107.96	453.534	1020.15	1021.22	1005.34	990.548	999.847	990.294	992.386	989.947	990.248	989.675	989.756	989.63	989.606
453.035	804.337	1121.56	1010.05	930.606	1003.41	932.12	934.017	927.234	937.465	930.564	926.882	926.451	926.36	453.453	1106.63	1150.18	1125.78	1108.72	1122.59	1109.22	1112.43	1108.01	1108.59	1107.79	1107.83	1107.64	1107.6	453.484	1004.08	1019.74	1004.32	990.423	999.369	990.173	992.216	989.831	990.125	989.562	989.642	989.517	989.493
452.985	791.582	1110.81	1002.38	927.3	997.574	928.804	930.605	923.974	934.04	927.278	923.624	923.199	923.109	453.403	1058.67	1148.18	1124.44	1108.31	1121.69	1108.81	1111.93	1107.6	1108.18	1107.39	1107.42	1107.24	1107.21	453.434	995.663	1018.46	1003.47	990.358	998.976	990.112	992.107	989.774	990.061	989.507	989.587	989.464	989.439
452.935	815.051	1100.71	995.204	924.015	991.922	925.508	927.217	920.734	930.638	924.012	920.386	919.967	919.877	453.353	1061.22	1146.44	1123.33	1108.03	1120.95	1108.52	1111.57	1107.33	1107.89	1107.12	1107.15	1106.97	1106.93	453.384	994.643	1017.32	1002.73	990.324	998.636	990.082	992.03	989.748	990.028	989.484	989.562	989.44	989.416
452.885	803.571	1091.1	988.346	920.677	986.359	922.159	923.78	917.44	927.186	920.693	917.093	916.68	916.591	453.303	1103.32	1144.8	1122.28	1107.73	1120.23	1108.22	1111.19	1107.05	1107.6	1106.84	1106.87	1106.69	1106.65	453.334	998.469	1016.27	1002.07	990.293	998.32	990.055	991.959	989.725	989.999	989.464	989.54	989.421	989.397
452.835	783.673	1081.95	981.816	917.357	980.942	918.828	920.364	914.163	923.755	917.39	913.817	913.41	913.321	453.253	1070.66	1143.14	1121.19	1107.33	1119.42	1107.81	1110.71	1106.65	1107.19	1106.45	1106.47	1106.3	1106.26	453.284	982.143	1015.3	1001.46	990.249	998.007	990.014	991.875	989.689	989.957	989.43	989.505	989.388	989.364
452.785	765.816	1073.23	975.583	914.071	975.674	915.532	916.986	910.919	920.361	914.122	910.575	910.174	910.086	453.203	1083.42	1141.65	1120.23	1107.01	1118.72	1107.49	1110.32	1106.34	1106.87	1106.14	1106.17	1105.99	1105.96	453.234	998.98	1014.45	1000.96	990.264	997.769	990.034	991.852	989.712	989.974	989.456	989.53	989.414	989.39
452.735	777.296	1064.87	969.602	910.816	970.54	912.266	913.643	907.706	917	910.884	907.364	906.968	906.88	453.153	1082.65	1140.19	1119.29	1106.66	1118	1107.13	1109.89	1106	1106.52	1105.8	1105.82	1105.65	1105.62	453.184	986.735	1013.6	1000.43	990.218	997.483	989.991	991.769	989.674	989.93	989.42	989.493	989.378	989.355
452.685	776.02	1056.78	963.787	907.532	965.47	908.972	910.273	904.463	913.613	907.616	904.122	903.731	903.644	453.103	1082.4	1138.8	1118.38	1106.31	1117.3	1106.78	1109.47	1105.65	1106.16	1105.46	1105.48	1105.31	1105.28	453.134	992.347	1012.84	999.992	990.218	997.255	989.994	991.732	989.681	989.93	989.429	989.501	989.388	989.365
452.635	802.296	1048.95	958.137	904.245	960.482	905.674	906.904	901.216	910.226	904.345	900.876	900.491	900.405	453.053	1076.79	1137.46	1117.52	1105.95	1116.62	1106.42	1109.05	1105.31	1105.81	1105.12	1105.14	1104.97	1104.94	453.084	1006.38	1012.11	999.561	990.196	997.018	989.976	991.676	989.667	989.911	989.418	989.488	989.377	989.354
452.585	769.643	1041.3	952.577	900.898	955.512	902.317	903.478	897.908	906.781	901.014	897.571	897.191	897.105	453.003	1071.17	1136.19	1116.7	1105.62	1115.97	1106.08	1108.64	1104.98	1105.47	1104.79	1104.81	1104.65	1104.61	453.034	995.918	1011.36	999.105	990.124	996.739	989.907	991.57	989.601	989.84	989.355	989.424	989.314	989.291
452.535	776.02	1033.93	947.213	897.612	950.676	899.021	900.115	894.661	903.399	897.743	894.325	893.95	893.865	452.953	1062.5	1134.98	1115.92	1105.29	1115.35	1105.75	1108.26	1104.67	1105.15	1104.48	1104.5	1104.34	1104.3	452.984	980.102	1010.69	998.712	990.089	996.508	989.876	991.503	989.574	989.807	989.33	989.398	989.289	989.267
452.485	788.52	1026.74	941.951	894.308	945.886	895.707	896.736	891.394	900.001	894.453	891.06	890.69	890.605	452.903	1063.27	1133.83	1115.19	1104.99	1114.76	1105.45	1107.89	1104.38	1104.85	1104.18	1104.21	1104.05	1104.01	452.934	1013.78	1010.1	998.398	990.113	996.344	989.903	991.495	989.605	989.833	989.363	989.43	989.323	989.3
452.435	770.153	1019.7	936.769	890.972	941.128	892.361	893.329	888.095	896.574	891.131	887.763	887.398	887.314	452.853	1060.97	1132.72	1114.49	1104.69	1114.18	1105.14	1107.53	1104.08	1104.54	1103.89	1103.91	1103.76	1103.72	452.884	989.796	1009.43	997.98	990.014	996.065	989.806	991.364	989.512	989.735	989.272	989.338	989.233	989.21
452.385	754.592	1012.86	931.722	887.668	936.459	889.046	889.955	884.827	893.181	887.84	884.496	884.136	884.053	452.803	1061.48	1131.65	1113.81	1104.39	1113.62	1104.84	1107.17	1103.79	1104.24	1103.6	1103.62	1103.47	1103.43	452.834	989.286	1008.87	997.668	990.002	995.881	989.798	991.323	989.507	989.725	989.27	989.335	989.23	989.208
452.335	735.969	1006.2	926.793	884.389	931.87	885.758	886.61	881.585	889.815	884.575	881.255	880.899	880.817	452.753	1050	1130.62	1113.15	1104.09	1113.07	1104.53	1106.82	1103.5	1103.94	1103.31	1103.33	1103.18	1103.14	452.784	972.449	1008.33	997.374	989.993	995.707	989.791	991.284	989.505	989.717	989.269	989.333	989.23	989.208
452.285	744.898	999.721	921.985	881.143	927.365	882.502	883.299	878.373	886.483	881.341	878.045	877.694	877.612	452.703	1078.57	1129.64	1112.54	1103.82	1112.56	1104.26	1106.49	1103.23	1103.67	1103.05	1103.07	1102.92	1102.89	452.734	966.582	1007.88	997.157	990.045	995.601	989.847	991.309	989.563	989.772	989.33	989.393	989.291	989.269
452.235	730.357	993.356	917.233	877.872	922.884	879.221	879.966	875.137	883.13	878.083	874.811	874.465	874.383	452.653	1084.44	1128.62	1111.87	1103.47	1111.97	1103.91	1106.09	1102.9	1103.32	1102.71	1102.73	1102.58	1102.55	452.684	981.378	1007.48	996.976	990.12	995.523	989.924	991.356	989.644	989.848	989.413	989.475	989.375	989.353
452.185	734.184	987.145	912.581	874.626	918.474	875.965	876.66	871.924	879.802	874.848	871.6	871.258	871.177	452.603	1084.69	1127.61	1111.2	1103.11	1111.39	1103.54	1105.68	1102.54	1102.96	1102.36	1102.38	1102.23	1102.2	452.634	982.143	1007.04	996.754	990.14	995.398	989.948	991.35	989.671	989.87	989.442	989.503	989.404	989.382
452.135	760.714	981.043	907.986	871.365	914.093	872.695	873.341	868.697	876.462	871.6	868.374	868.037	867.956	452.553	1086.48	1126.63	1110.55	1102.75	1110.81	1103.18	1105.27	1102.18	1102.6	1102.01	1102.02	1101.88	1101.84	452.584	960.204	1006.62	996.542	990.158	995.275	989.969	991.343	989.695	989.89	989.468	989.528	989.431	989.409
452.085	733.673	974.994	903.396	868.045	909.692	869.365	869.964	865.409	873.064	868.291	865.088	864.755	864.675	452.503	1042.86	1125.67	1109.9	1102.38	1110.23	1102.8	1104.85	1101.82	1102.23	1101.65	1101.66	1101.52	1101.48	452.534	969.898	1006.29	996.421	990.257	995.239	990.07	991.417	989.8	989.991	989.575	989.635	989.538	989.516
452.035	742.602	969.104	898.918	864.774	905.381	866.085	866.639	862.17	869.717	865.03	861.851	861.522	861.442	452.453	1086.73	1124.84	1109.38	1102.12	1109.78	1102.55	1104.55	1101.58	1101.97	1101.4	1101.41	1101.27	1101.24	452.484	1010.71	1005.95	996.276	990.321	995.173	990.137	991.456	989.87	990.057	989.647	989.705	989.61	989.589
451.985	714.796	963.291	894.472	861.479	901.082	862.78	863.29	858.906	866.347	861.746	858.588	858.264	858.185	452.403	1085.97	1123.92	1108.76	1101.75	1109.21	1102.17	1104.13	1101.21	1101.6	1101.04	1101.05	1100.91	1100.88	452.434	991.327	1005.48	995.99	990.235	994.961	990.053	991.347	989.79	989.972	989.569	989.626	989.532	989.511
451.935	748.725	957.626	890.132	858.234	896.87	859.526	859.995	855.693	863.03	858.511	855.376	855.056	854.977	452.353	1062.24	1123.02	1108.15	1101.38	1108.65	1101.8	1103.71	1100.85	1101.23	1100.68	1100.69	1100.55	1100.52	452.384	970.408	1005.09	995.786	990.221	994.825	990.041	991.309	989.781	989.959	989.562	989.618	989.525	989.504
451.885	706.888	951.979	885.768	854.914	892.616	856.197	856.626	852.403	859.639	855.202	852.089	851.772	851.694	452.303	1060.46	1122.21	1107.62	1101.07	1108.17	1101.48	1103.36	1100.55	1100.92	1100.38	1100.39	1100.25	1100.22	452.334	949.235	1004.79	995.667	990.283	994.771	990.106	991.349	989.849	990.024	989.631	989.687	989.595	989.575
451.835	707.398	946.496	881.531	851.674	888.474	852.948	853.337	849.193	856.329	851.971	848.88	848.567	848.49	452.253	1041.33	1121.41	1107.1	1100.77	1107.69	1101.18	1103.01	1100.25	1100.62	1100.08	1100.09	1099.96	1099.92	452.284	992.347	1004.59	995.635	990.424	994.799	990.249	991.468	989.995	990.166	989.779	989.834	989.744	989.723
451.785	711.225	941.089	877.332	848.427	884.356	849.691	850.043	845.974	853.013	848.732	845.663	845.354	845.277	452.203	1040.56	1120.69	1106.64	1100.51	1107.27	1100.92	1102.72	1100	1100.36	1099.83	1099.84	1099.71	1099.68	452.234	986.99	1004.24	995.452	990.406	994.673	990.235	991.43	989.983	990.15	989.769	989.823	989.734	989.713
451.735	708.929	935.747	873.161	845.165	880.253	846.421	846.737	842.742	849.685	845.48	842.432	842.127	842.051	452.153	1055.1	1119.98	1106.19	1100.26	1106.85	1100.66	1102.42	1099.75	1100.11	1099.59	1099.6	1099.47	1099.44	452.184	996.173	1003.92	995.296	990.409	994.571	990.239	991.412	989.99	990.154	989.779	989.832	989.744	989.723
451.685	717.347	930.478	869.03	841.903	876.178	843.149	843.431	839.508	846.357	842.226	839.199	838.898	838.822	452.103	1067.86	1119.26	1105.71	1099.97	1106.41	1100.37	1102.09	1099.47	1099.82	1099.31	1099.31	1099.18	1099.15	452.134	996.173	1003.58	995.114	990.378	994.439	990.211	991.36	989.965	990.125	989.755	989.807	989.72	989.7
451.635	730.357	925.257	864.913	838.617	872.106	839.855	840.103	836.25	843.008	838.949	835.943	835.645	835.57	452.053	1063.27	1118.51	1105.2	1099.64	1105.93	1100.04	1101.73	1099.15	1099.49	1098.99	1098.99	1098.87	1098.84	452.084	985.969	1003.25	994.938	990.347	994.31	990.182	991.31	989.938	990.096	989.731	989.782	989.696	989.676
451.585	713.775	920.07	860.799	835.299	868.027	836.528	836.744	832.959	839.627	835.639	832.654	832.359	832.285	452.003	1078.06	1117.79	1104.72	1099.33	1105.47	1099.72	1101.38	1098.84	1099.18	1098.68	1098.69	1098.56	1098.53	452.034	990.561	1002.96	994.806	990.353	994.222	990.19	991.297	989.95	990.104	989.744	989.795	989.709	989.69
451.535	697.194	914.975	856.747	832.008	864.001	833.228	833.414	829.695	836.275	832.356	829.391	829.101	829.027	451.953	1084.18	1117.04	1104.2	1098.97	1104.97	1099.37	1100.99	1098.49	1098.82	1098.33	1098.34	1098.21	1098.18	451.984	986.48	1002.68	994.663	990.343	994.12	990.182	991.269	989.944	990.095	989.74	989.79	989.706	989.686
451.485	712.5	909.968	852.754	828.745	860.026	829.957	830.112	826.458	832.952	829.101	826.157	825.869	825.796	451.903	1057.65	1116.29	1103.67	1098.6	1104.46	1098.99	1100.58	1098.13	1098.45	1097.97	1097.97	1097.85	1097.82	451.934	963.775	1002.41	994.54	990.347	994.037	990.189	991.256	989.954	990.102	989.752	989.801	989.718	989.698
451.435	719.133	904.984	848.754	825.444	856.036	826.648	826.775	823.184	829.592	825.808	822.884	822.6	822.527	451.853	1075.51	1115.62	1103.22	1098.3	1104.03	1098.69	1100.24	1097.83	1098.15	1097.67	1097.68	1097.56	1097.53	451.884	980.867	1002.24	994.507	990.436	994.04	990.28	991.327	990.047	990.192	989.847	989.895	989.813	989.794
451.385	695.663	900.035	844.763	822.125	852.049	823.319	823.419	819.889	826.215	822.495	819.591	819.31	819.238	451.803	1064.29	1114.91	1102.72	1097.95	1103.55	1098.33	1099.86	1097.49	1097.8	1097.33	1097.34	1097.22	1097.19	451.834	965.561	1002.02	994.416	990.462	993.984	990.308	991.336	990.078	990.22	989.879	989.927	989.846	989.826
451.335	701.275	895.18	840.84	818.846	848.124	820.032	820.105	816.636	822.88	819.224	816.339	816.062	815.99	451.753	1075.51	1114.25	1102.26	1097.63	1103.11	1098.01	1099.51	1097.17	1097.48	1097.02	1097.02	1096.9	1096.87	451.784	985.459	1001.86	994.386	990.545	993.986	990.393	991.402	990.165	990.304	989.968	990.015	989.935	989.916
451.285	678.827	890.359	836.926	815.55	844.202	816.728	816.775	813.365	819.529	815.934	813.069	812.795	812.724	451.703	1049.23	1113.56	1101.78	1097.28	1102.64	1097.65	1099.12	1096.82	1097.13	1096.67	1096.68	1096.56	1096.53	451.734	967.602	1001.63	994.288	990.555	993.919	990.405	991.396	990.18	990.316	989.984	990.031	989.951	989.932
451.235	687.5	885.625	833.075	812.294	840.338	813.463	813.486	810.133	816.218	812.685	809.839	809.568	809.497	451.653	1066.84	1112.96	1101.37	1096.99	1102.24	1097.37	1098.81	1096.55	1096.85	1096.4	1096.4	1096.28	1096.26	451.684	994.898	1001.48	994.26	990.631	993.92	990.482	991.456	990.26	990.393	990.066	990.112	990.033	990.014
451.185	706.633	880.915	829.224	809.014	836.469	810.175	810.173	806.877	812.885	809.411	806.584	806.317	806.246	451.603	1047.7	1112.32	1100.91	1096.66	1101.8	1097.04	1098.45	1096.22	1096.52	1096.07	1096.08	1095.96	1095.93	451.634	967.602	1001.24	994.135	990.606	993.823	990.46	991.416	990.24	990.37	990.048	990.093	990.015	989.996
451.135	704.847	876.204	825.35	805.688	832.572	806.841	806.817	803.575	809.507	806.091	803.284	803.019	802.949	451.553	1066.33	1111.73	1100.52	1096.38	1101.41	1096.76	1098.14	1095.95	1096.24	1095.8	1095.8	1095.69	1095.66	451.584	962.5	1001.1	994.115	990.682	993.829	990.538	991.477	990.32	990.448	990.13	990.174	990.097	990.079
451.085	718.622	871.532	821.494	802.36	828.69	803.505	803.459	800.27	806.128	802.769	799.981	799.719	799.649	451.503	1065.56	1111.11	1100.07	1096.06	1100.97	1096.42	1097.78	1095.62	1095.91	1095.48	1095.48	1095.37	1095.34	451.534	979.337	1000.99	994.118	990.778	993.856	990.635	991.558	990.42	990.545	990.231	990.275	990.199	990.18
451.035	698.214	866.867	817.624	798.998	824.79	800.135	800.067	796.93	802.716	799.413	796.643	796.384	796.315	451.453	1066.58	1110.5	1099.63	1095.73	1100.54	1096.09	1097.42	1095.3	1095.58	1095.15	1095.16	1095.05	1095.02	451.484	985.204	1000.83	994.063	990.812	993.823	990.671	991.578	990.458	990.58	990.27	990.314	990.239	990.22
450.985	697.704	862.275	813.807	795.67	820.941	796.8	796.711	793.625	799.339	796.091	793.339	793.083	793.015	451.403	1083.42	1109.89	1099.2	1095.39	1100.11	1095.76	1097.06	1094.97	1095.25	1094.83	1094.83	1094.72	1094.69	451.434	983.673	1000.65	993.99	990.824	993.772	990.685	991.576	990.475	990.595	990.288	990.331	990.257	990.239
450.935	713.265	857.717	810.004	792.338	817.102	793.46	793.351	790.315	795.959	792.764	790.03	789.778	789.709	451.353	1046.68	1109.24	1098.72	1095.02	1099.63	1095.38	1096.66	1094.6	1094.87	1094.46	1094.46	1094.35	1094.32	451.384	990.816	1000.48	993.926	990.842	993.728	990.705	991.581	990.497	990.614	990.312	990.355	990.281	990.263
450.885	697.959	853.156	806.179	788.967	813.24	790.081	789.954	786.966	792.541	789.398	786.683	786.433	786.365	451.303	1063.01	1108.7	1098.34	1094.74	1099.26	1095.09	1096.35	1094.32	1094.59	1094.18	1094.18	1094.08	1094.05	451.334	960.204	1000.29	993.838	990.835	993.66	990.699	991.56	990.493	990.608	990.31	990.352	990.279	990.261
450.835	716.837	848.654	802.395	785.622	809.416	786.728	786.582	783.642	789.149	786.058	783.36	783.113	783.045	451.253	1052.55	1108.13	1097.92	1094.41	1098.84	1094.77	1096	1094	1094.27	1093.87	1093.86	1093.76	1093.73	451.284	963.01	1000.21	993.866	990.94	993.706	990.806	991.652	990.602	990.715	990.42	990.461	990.389	990.371
450.785	700.255	844.141	798.583	782.231	805.561	783.329	783.166	780.272	785.713	782.672	779.992	779.748	779.681	451.203	1072.19	1107.58	1097.53	1094.12	1098.46	1094.46	1095.68	1093.71	1093.97	1093.57	1093.57	1093.47	1093.44	451.234	966.582	1000.14	993.888	991.035	993.744	990.903	991.735	990.701	990.811	990.52	990.561	990.49	990.472
450.735	696.173	839.686	794.812	778.868	801.746	779.958	779.778	776.929	782.305	779.313	776.651	776.409	776.343	451.153	1067.09	1106.99	1097.1	1093.76	1098.02	1094.11	1095.3	1093.37	1093.62	1093.23	1093.23	1093.12	1093.1	451.184	970.408	1000.05	993.899	991.117	993.771	990.987	991.805	990.787	990.895	990.608	990.648	990.578	990.56
450.685	702.041	835.264	791.058	775.506	797.945	776.59	776.393	773.588	778.899	775.956	773.311	773.072	773.006	451.103	1091.07	1106.42	1096.67	1093.43	1097.6	1093.77	1094.94	1093.03	1093.28	1092.9	1092.89	1092.79	1092.77	451.134	987.245	999.961	993.898	991.186	993.787	991.057	991.861	990.859	990.966	990.682	990.721	990.652	990.634
450.635	697.449	830.854	787.299	772.126	794.139	773.202	772.99	770.229	775.477	772.581	769.953	769.717	769.651	451.053	1084.44	1105.8	1096.19	1093.02	1097.12	1093.37	1094.51	1092.63	1092.88	1092.5	1092.5	1092.4	1092.37	451.084	999.49	999.811	993.839	991.193	993.742	991.066	991.857	990.87	990.974	990.694	990.733	990.664	990.647
450.585	688.52	826.473	783.555	768.75	790.347	769.818	769.59	766.871	772.058	769.208	766.597	766.364	766.298	451.003	1040.82	1105.19	1095.73	1092.64	1096.65	1092.98	1094.11	1092.25	1092.5	1092.12	1092.12	1092.02	1091.99	451.034	987.755	999.62	993.736	991.155	993.653	991.029	991.808	990.836	990.938	990.661	990.7	990.632	990.614
450.535	670.153	822.133	779.836	765.384	786.578	766.446	766.203	763.526	768.651	765.847	763.253	763.022	762.957	450.953	1069.13	1104.71	1095.38	1092.37	1096.31	1092.71	1093.81	1091.99	1092.23	1091.85	1091.85	1091.75	1091.72	450.984	971.429	999.476	993.68	991.16	993.609	991.036	991.802	990.845	990.945	990.671	990.709	990.642	990.625
450.485	696.939	817.849	776.16	762.05	782.851	763.104	762.847	760.211	765.276	762.516	759.94	759.711	759.646	450.903	1089.54	1104.15	1094.96	1092.02	1095.88	1092.36	1093.44	1091.64	1091.88	1091.51	1091.51	1091.41	1091.38	450.934	985.969	999.397	993.685	991.226	993.627	991.103	991.856	990.913	991.011	990.742	990.779	990.712	990.695
450.435	680.357	813.529	772.434	758.655	779.073	759.702	759.431	756.834	761.841	759.125	756.565	756.338	756.274	450.853	1079.59	1103.55	1094.49	1091.62	1095.41	1091.95	1093.02	1091.25	1091.48	1091.12	1091.11	1091.02	1090.99	450.884	982.398	999.269	993.639	991.238	993.592	991.117	991.858	990.929	991.025	990.759	990.796	990.73	990.713
450.385	679.592	809.262	768.746	755.287	775.333	756.327	756.043	753.485	758.434	755.76	753.217	752.993	752.929	450.803	1049.23	1102.98	1094.04	1091.24	1094.96	1091.58	1092.62	1090.88	1091.1	1090.75	1090.74	1090.65	1090.62	450.834	977.041	999.158	993.609	991.264	993.573	991.144	991.873	990.958	991.052	990.789	990.826	990.76	990.743
450.335	688.52	805.012	765.063	751.914	771.597	752.947	752.65	750.13	755.023	752.391	749.864	749.642	749.579	450.753	1056.38	1102.49	1093.68	1090.95	1094.6	1091.28	1092.31	1090.58	1090.81	1090.45	1090.45	1090.36	1090.33	450.784	985.204	999.07	993.6	991.309	993.574	991.191	991.909	991.007	991.099	990.839	990.875	990.811	990.794
450.285	684.694	800.761	761.366	748.516	767.846	749.542	749.233	746.751	751.587	748.997	746.485	746.266	746.203	450.703	1048.98	1101.99	1093.3	1090.63	1094.21	1090.96	1091.97	1090.27	1090.49	1090.14	1090.14	1090.05	1090.02	450.734	961.225	998.956	993.563	991.325	993.547	991.208	991.914	991.026	991.116	990.859	990.895	990.831	990.814
450.235	691.837	796.532	757.679	745.12	764.106	746.139	745.818	743.372	748.154	745.603	743.108	742.891	742.829	450.653	1040.31	1101.51	1092.94	1090.34	1093.85	1090.66	1091.65	1089.98	1090.2	1089.85	1089.85	1089.75	1089.73	450.684	982.398	998.933	993.616	991.429	993.609	991.314	992.009	991.133	991.222	990.968	991.003	990.94	990.923
450.185	694.388	792.303	753.981	741.702	760.353	742.714	742.382	739.972	744.699	742.189	739.71	739.495	739.433	450.603	1051.02	1101.06	1092.61	1090.06	1093.51	1090.38	1091.36	1089.71	1089.92	1089.58	1089.58	1089.48	1089.46	450.634	1005.61	998.837	993.593	991.456	993.595	991.342	992.026	991.163	991.25	990.999	991.034	990.971	990.955
450.135	650	788.083	750.28	738.273	756.597	739.278	738.935	736.56	741.234	738.763	736.299	736.086	736.025	450.553	1060.97	1100.58	1092.24	1089.76	1093.15	1090.08	1091.04	1089.41	1089.62	1089.28	1089.28	1089.19	1089.16	450.584	975.765	998.659	993.487	991.397	993.497	991.284	991.958	991.107	991.193	990.945	990.979	990.917	990.901
450.085	663.775	783.966	746.671	734.927	752.933	735.926	735.573	733.231	737.854	735.42	732.972	732.761	732.7	450.503	1081.89	1100.08	1091.86	1089.42	1092.76	1089.74	1090.68	1089.08	1089.29	1088.96	1088.95	1088.86	1088.84	450.534	970.153	998.593	993.491	991.448	993.51	991.337	992	991.162	991.245	991	991.034	990.973	990.957
450.035	675.255	779.834	743.035	731.547	749.243	732.539	732.176	729.868	734.439	732.043	729.61	729.402	729.341	450.453	1073.47	1099.53	1091.42	1089.04	1092.31	1089.35	1090.28	1088.7	1088.9	1088.57	1088.57	1088.48	1088.45	450.484	980.612	998.551	993.519	991.52	993.544	991.41	992.063	991.237	991.319	991.077	991.11	991.049	991.033
449.985	686.48	775.69	739.377	728.137	745.53	729.122	728.749	726.474	730.995	728.635	726.217	726.012	725.951	450.403	1073.98	1099	1091	1088.67	1091.89	1088.98	1089.9	1088.33	1088.54	1088.21	1088.21	1088.12	1088.09	450.434	984.184	998.473	993.509	991.554	993.542	991.446	992.088	991.274	991.354	991.115	991.148	991.087	991.071
449.935	682.653	771.534	735.697	724.698	741.795	725.676	725.294	723.051	727.522	725.198	722.796	722.592	722.532	450.353	1047.45	1098.48	1090.58	1088.3	1091.46	1088.62	1089.51	1087.97	1088.17	1087.85	1087.84	1087.76	1087.73	450.384	958.163	998.386	993.487	991.575	993.527	991.468	992.101	991.297	991.376	991.14	991.172	991.113	991.097
449.885	700.51	767.396	732.026	721.259	738.069	722.231	721.84	719.629	724.051	721.762	719.375	719.173	719.113	450.303	1050.77	1098.03	1090.23	1088.01	1091.11	1088.31	1089.19	1087.67	1087.87	1087.56	1087.55	1087.46	1087.44	450.334	976.275	998.397	993.563	991.692	993.609	991.586	992.21	991.417	991.495	991.261	991.293	991.234	991.218
449.835	672.704	763.232	728.318	717.778	734.306	718.743	718.343	716.163	720.537	718.283	715.91	715.71	715.651	450.253	1060.97	1097.57	1089.87	1087.7	1090.75	1088	1088.87	1087.37	1087.56	1087.25	1087.24	1087.16	1087.13	450.284	969.643	998.344	993.574	991.743	993.626	991.638	992.252	991.471	991.547	991.315	991.347	991.289	991.273
449.785	668.622	759.134	724.667	714.346	730.6	715.305	714.897	712.747	717.073	714.853	712.495	712.298	712.239	450.203	1055.1	1097.09	1089.49	1087.36	1090.36	1087.67	1088.52	1087.04	1087.23	1086.92	1086.91	1086.83	1086.8	450.234	956.888	998.319	993.611	991.818	993.668	991.714	992.319	991.549	991.624	991.395	991.426	991.368	991.353
449.735	691.582	755.052	721.024	710.916	726.903	711.869	711.452	709.332	713.612	711.425	709.082	708.886	708.827	450.153	1062.24	1096.62	1089.12	1087.04	1089.99	1087.34	1088.18	1086.72	1086.91	1086.6	1086.6	1086.51	1086.49	450.184	987.5	998.343	993.696	991.941	993.759	991.838	992.434	991.674	991.747	991.521	991.552	991.495	991.48
449.685	655.867	750.933	717.333	707.432	723.158	708.379	707.955	705.864	710.097	707.943	705.615	705.421	705.363	450.103	1051.28	1096.14	1088.74	1086.7	1089.6	1087	1087.82	1086.38	1086.57	1086.27	1086.26	1086.17	1086.15	450.134	985.714	998.258	993.67	991.952	993.738	991.85	992.437	991.688	991.759	991.536	991.566	991.51	991.494
449.635	665.561	746.893	713.715	704.014	719.485	704.955	704.524	702.461	706.65	704.528	702.213	702.022	701.964	450.053	1085.71	1095.69	1088.38	1086.39	1089.24	1086.68	1087.49	1086.07	1086.26	1085.96	1085.95	1085.87	1085.84	450.084	977.551	998.181	993.652	991.969	993.724	991.868	992.447	991.707	991.778	991.557	991.587	991.531	991.515
449.585	694.133	742.841	710.075	700.571	715.792	701.505	701.066	699.032	703.176	701.086	698.785	698.596	698.538	450.003	1037.24	1095.16	1087.94	1085.98	1088.79	1086.28	1087.08	1085.67	1085.85	1085.56	1085.55	1085.47	1085.44	450.034	995.408	998.137	993.665	992.016	993.742	991.917	992.487	991.757	991.827	991.608	991.638	991.582	991.567
449.535	681.633	738.739	706.376	697.061	712.04	697.989	697.544	695.537	699.638	697.578	695.292	695.104	695.047	449.953	1064.03	1094.75	1087.62	1085.7	1088.46	1086	1086.78	1085.4	1085.57	1085.28	1085.28	1085.19	1085.17	449.984	1000	998.029	993.614	991.998	993.694	991.9	992.462	991.742	991.81	991.593	991.623	991.568	991.553
449.485	688.775	734.667	702.702	693.571	708.311	694.493	694.041	692.061	696.119	694.09	691.817	691.631	691.574	449.903	1035.97	1094.28	1087.23	1085.36	1088.07	1085.65	1086.42	1085.05	1085.23	1084.94	1084.93	1084.85	1084.83	449.934	996.429	997.907	993.546	991.963	993.631	991.866	992.42	991.71	991.776	991.562	991.591	991.537	991.521
449.435	689.031	730.587	699.01	690.059	704.567	690.975	690.517	688.563	692.579	690.579	688.321	688.137	688.08	449.853	1053.83	1093.88	1086.92	1085.08	1087.75	1085.37	1086.13	1084.78	1084.95	1084.67	1084.66	1084.58	1084.56	449.884	991.327	997.799	993.493	991.941	993.581	991.845	992.391	991.69	991.755	991.544	991.572	991.519	991.504
449.385	673.725	726.513	695.317	686.54	700.821	687.45	686.986	685.058	689.032	687.062	684.817	684.635	684.578	449.803	1045.66	1093.43	1086.56	1084.76	1087.38	1085.05	1085.79	1084.46	1084.63	1084.35	1084.34	1084.26	1084.24	449.834	955.612	997.712	993.459	991.938	993.551	991.843	992.381	991.689	991.753	991.544	991.572	991.519	991.504
449.335	680.612	722.474	691.652	683.045	697.104	683.949	683.479	681.577	685.509	683.568	681.337	681.156	681.1	449.753	1047.7	1093.01	1086.22	1084.46	1087.04	1084.74	1085.48	1084.16	1084.33	1084.05	1084.04	1083.96	1083.94	449.784	945.153	997.759	993.557	992.066	993.653	991.972	992.503	991.82	991.883	991.676	991.704	991.651	991.636
449.285	694.898	718.426	687.971	679.529	693.371	680.427	679.952	678.074	681.966	680.053	677.836	677.657	677.601	449.703	1045.41	1092.58	1085.88	1084.15	1086.69	1084.43	1085.15	1083.85	1084.02	1083.74	1083.74	1083.66	1083.64	449.734	984.184	997.846	993.696	992.234	993.794	992.141	992.664	991.99	992.052	991.847	991.874	991.822	991.807
449.235	660.714	714.354	684.258	675.977	689.607	676.869	676.389	674.535	678.388	676.503	674.298	674.121	674.066	449.653	1053.57	1092.17	1085.54	1083.84	1086.35	1084.13	1084.84	1083.55	1083.72	1083.45	1083.44	1083.36	1083.34	449.684	989.286	997.792	993.692	992.258	993.793	992.166	992.682	992.017	992.077	991.875	991.902	991.85	991.835
449.185	672.704	710.355	680.613	672.488	685.911	673.375	672.889	671.059	674.873	673.015	670.824	670.648	670.593	449.603	1078.06	1091.73	1085.18	1083.52	1085.98	1083.8	1084.5	1083.23	1083.39	1083.12	1083.11	1083.04	1083.02	449.634	981.633	997.722	993.67	992.264	993.774	992.173	992.681	992.025	992.084	991.884	991.911	991.859	991.845
449.135	653.061	706.336	676.94	668.967	682.188	669.848	669.357	667.552	671.327	669.495	667.317	667.144	667.089	449.553	1102.81	1091.23	1084.76	1083.13	1085.55	1083.4	1084.1	1082.84	1083	1082.74	1082.73	1082.65	1082.63	449.584	979.082	997.681	993.677	992.298	993.784	992.208	992.709	992.061	992.119	991.921	991.948	991.897	991.882
449.085	672.194	702.36	673.304	665.48	678.502	666.355	665.86	664.077	667.814	666.009	663.844	663.672	663.617	449.503	1055.61	1090.66	1084.27	1082.67	1085.06	1082.95	1083.62	1082.39	1082.54	1082.28	1082.27	1082.2	1082.18	449.534	1007.65	997.651	993.695	992.341	993.804	992.252	992.747	992.107	992.164	991.968	991.994	991.944	991.929
449.035	689.796	698.348	669.627	661.946	674.775	662.816	662.316	660.557	664.256	662.477	660.325	660.154	660.1	449.453	1072.45	1090.23	1083.9	1082.34	1084.69	1082.61	1083.28	1082.06	1082.21	1081.95	1081.94	1081.87	1081.85	449.484	976.531	997.518	993.608	992.28	993.719	992.192	992.68	992.048	992.104	991.91	991.936	991.886	991.872
448.985	672.959	694.303	665.91	658.37	671.009	659.234	658.73	656.993	660.655	658.902	656.762	656.593	656.539	449.403	1061.99	1089.74	1083.5	1081.96	1084.27	1082.23	1082.89	1081.68	1081.83	1081.58	1081.57	1081.49	1081.47	449.434	998.98	997.501	993.636	992.333	993.75	992.246	992.727	992.103	992.158	991.966	991.992	991.942	991.928
448.935	677.551	690.295	662.224	654.821	667.274	655.68	655.172	653.456	657.082	655.354	653.227	653.059	653.006	449.353	1056.38	1089.29	1083.12	1081.6	1083.89	1081.88	1082.52	1081.33	1081.48	1081.23	1081.22	1081.14	1081.12	449.384	970.663	997.403	993.583	992.304	993.698	992.217	992.692	992.076	992.13	991.94	991.965	991.916	991.902
448.885	680.102	686.28	658.525	651.256	663.527	652.109	651.597	649.903	653.493	651.789	649.675	649.509	649.456	449.303	1073.98	1088.85	1082.75	1081.27	1083.51	1081.53	1082.17	1080.99	1081.14	1080.89	1080.88	1080.81	1080.79	449.334	963.52	997.41	993.634	992.379	993.752	992.293	992.761	992.153	992.206	992.018	992.043	991.995	991.98
448.835	668.622	682.262	654.817	647.678	659.771	648.526	648.01	646.337	649.892	648.212	646.11	645.946	645.893	449.253	1055.1	1088.37	1082.34	1080.88	1083.09	1081.15	1081.78	1080.61	1080.76	1080.51	1080.5	1080.43	1080.41	449.284	997.959	997.446	993.713	992.48	993.832	992.396	992.857	992.257	992.308	992.122	992.147	992.099	992.085
448.785	642.347	678.269	651.129	644.117	656.036	644.96	644.44	642.788	646.308	644.652	642.562	642.399	642.347	449.203	1094.64	1087.94	1081.97	1080.54	1082.72	1080.81	1081.43	1080.28	1080.42	1080.18	1080.16	1080.1	1080.07	449.234	999.49	997.356	993.665	992.455	993.786	992.372	992.827	992.234	992.285	992.101	992.125	992.077	992.063

## Sheet: Fig. 3e
MXene	MPP	ICAA
Conductivity (S m-1)
3.06	9.15	98.2
3.38	9.63	100.85
2.69	10.23	93.68
4.02	11.07	82.54
3.59	12.71	86.9
		p
	MPP vs MXene	0.06326
	ICAA vs MXene	0
	ICAA vs MPP	0

[truncated: 71 more sheets: Fig. 3f, Fig. 3g, Fig. 3h, Fig. 3i, Fig. 3j, Fig. 3k, Fig. 3l, Fig. 3m, Fig. 3n, Fig. 3o, Fig. 4b, Fig. 4c, Fig. 4d, Fig. 4e, Fig. 5b, Fig. 5c, Fig. 5d, Fig. 5e, Fig. 5f, Fig. 5g …]
